# Supplementary material for: The Mucin MUC4 and Its Membrane Partner ErbB2 Regulate Biological Properties of Human CAPAN-2 Pancreatic Cancer Cells via Different Signalling Pathways
Source: PLoS One. 2012 Feb 29;7(2):e32232. doi: 10.1371/journal.pone.0032232 (PMC3290552; doi:10.1371/journal.pone.0032232)
Supplement: Table S2 — List of gene differentially-regulated (fold change >2, p<0.05) in ErbB2-KD vs. NT control cells. (XLS) [file pone.0032232.s005.xls]

## Sheet: ErbB2-KD vs NT
Table S2: List of gene differentially-regulated (fold change >2, p<0.05) in ErbB2-KD vs. NT control cells.
ProbeName	Fold Change	GenbankAccession	GeneSymbol	Description
A_23_P135634	55.3148	AF217963	MAGED1	Homo sapiens NRAGE mRNA, complete cds. [AF217963]
A_24_P72364	37.6821	NM_014070	C6orf15	Homo sapiens chromosome 6 open reading frame 15 (C6orf15), mRNA [NM_014070]
A_23_P86653	29.9722	NM_002727	SRGN	Homo sapiens serglycin (SRGN), mRNA [NM_002727]
A_24_P391526	18.5683	NM_001005333	MAGED1	Homo sapiens melanoma antigen family D, 1 (MAGED1), transcript variant 1, mRNA [NM_001005333]
A_23_P96383	16.8655	NM_006307	SRPX	Homo sapiens sushi-repeat-containing protein, X-linked (SRPX), mRNA [NM_006307]
A_23_P165778	14.2251	NM_024101	MLPH	Homo sapiens melanophilin (MLPH), transcript variant 1, mRNA [NM_024101]
A_23_P206212	11.7433	NM_003246	THBS1	Homo sapiens thrombospondin 1 (THBS1), mRNA [NM_003246]
A_23_P86931	11.5806	NM_198277	SLC37A2	Homo sapiens solute carrier family 37 (glycerol-3-phosphate transporter), member 2 (SLC37A2), mRNA [NM_198277]
A_24_P419039	11.4505	NM_020766	PCDH19	Homo sapiens protocadherin 19 (PCDH19), mRNA [NM_020766]
A_23_P257583	10.9217	NM_015689	DENND2A	Homo sapiens DENN/MADD domain containing 2A (DENND2A), mRNA [NM_015689]
A_23_P9883	10.3103	NM_004895	NLRP3	Homo sapiens NLR family, pyrin domain containing 3 (NLRP3), transcript variant 1, mRNA [NM_004895]
A_23_P2181	9.69052	NM_016229	CYB5R2	Homo sapiens cytochrome b5 reductase 2 (CYB5R2), mRNA [NM_016229]
A_23_P25187	9.5772	NM_002281	KRT81	Homo sapiens keratin 81 (KRT81), mRNA [NM_002281]
A_24_P334726	8.87904	NM_015689	DENND2A	Homo sapiens DENN/MADD domain containing 2A (DENND2A), mRNA [NM_015689]
A_23_P76529	8.19637	NM_000889	ITGB7	Homo sapiens integrin, beta 7 (ITGB7), mRNA [NM_000889]
A_23_P213424	8.15453	NM_003633	ENC1	Homo sapiens ectodermal-neural cortex (with BTB-like domain) (ENC1), mRNA [NM_003633]
A_32_P104334	7.93653	AW972815	AW972815	EST384910 MAGE resequences, MAGL Homo sapiens cDNA, mRNA sequence [AW972815]
A_32_P32722	7.79045	BC009038	BC009038	Homo sapiens, clone IMAGE:4179482, mRNA. [BC009038]
A_23_P67529	7.60002	NM_002250	KCNN4	Homo sapiens potassium intermediate/small conductance calcium-activated channel, subfamily N, member 4 (KCNN4), mRNA [NM_002250]
A_23_P79398	7.52072	NM_004633	IL1R2	Homo sapiens interleukin 1 receptor, type II (IL1R2), transcript variant 1, mRNA [NM_004633]
A_32_P158272	7.42524	AL359055	AL359055	Homo sapiens mRNA full length insert cDNA clone EUROIMAGE 2344436. [AL359055]
A_32_P144599	7.31967	AW979273	AW979273	EST391383 MAGE resequences, MAGP Homo sapiens cDNA, mRNA sequence [AW979273]
A_24_P355944	7.03463	NM_004093	EFNB2	Homo sapiens ephrin-B2 (EFNB2), mRNA [NM_004093]
A_23_P363769	6.85444	NM_002284	KRT86	Homo sapiens keratin 86 (KRT86), mRNA [NM_002284]
A_23_P303087	6.64281	NM_002825	PTN	Homo sapiens pleiotrophin (heparin binding growth factor 8, neurite growth-promoting factor 1) (PTN), mRNA [NM_002825]
A_32_P131031	6.43424	NM_182762	7A5	Homo sapiens putative binding protein 7a5 (7A5), mRNA [NM_182762]
A_23_P255111	6.39111		THC2545097	IBP7_HUMAN (Q16270) Insulin-like growth factor-binding protein 7 precursor (IGFBP-7) (IBP-7) (IGF-binding protein 7) (MAC25 protein) (Prostacyclin-stimulating factor) (PGI2-stimulating factor) (IGFBP-rP1), partial (58%) [THC2545097]
A_23_P160559	6.02111	NM_004425	ECM1	Homo sapiens extracellular matrix protein 1 (ECM1), transcript variant 1, mRNA [NM_004425]
A_32_P171923	5.71317		THC2512199
A_23_P69030	5.68787	NM_001850	COL8A1	Homo sapiens collagen, type VIII, alpha 1 (COL8A1), transcript variant 1, mRNA [NM_001850]
A_23_P41227	5.60554	NM_001627	ALCAM	Homo sapiens activated leukocyte cell adhesion molecule (ALCAM), mRNA [NM_001627]
A_32_P152437	5.5769	BC033829	BC033829	Homo sapiens cDNA clone IMAGE:3856003, partial cds. [BC033829]
A_32_P161762	5.3784	NM_004348	RUNX2	Homo sapiens runt-related transcription factor 2 (RUNX2), transcript variant 3, mRNA [NM_004348]
A_24_P139152	5.21807	AL359062	AL359062	Homo sapiens mRNA full length insert cDNA clone EUROIMAGE 1913076. [AL359062]
A_23_P39931	5.02214	NM_003494	DYSF	Homo sapiens dysferlin, limb girdle muscular dystrophy 2B (autosomal recessive) (DYSF), mRNA [NM_003494]
A_23_P214897	4.68935	NM_144497	AKAP12	Homo sapiens A kinase (PRKA) anchor protein (gravin) 12 (AKAP12), transcript variant 2, mRNA [NM_144497]
A_23_P47924	4.59054	NM_002849	PTPRR	Homo sapiens protein tyrosine phosphatase, receptor type, R (PTPRR), transcript variant 1, mRNA [NM_002849]
A_23_P160167	4.34801	NM_005727	TSPAN1	Homo sapiens tetraspanin 1 (TSPAN1), mRNA [NM_005727]
A_23_P39925	4.27207	NM_003494	DYSF	Homo sapiens dysferlin, limb girdle muscular dystrophy 2B (autosomal recessive) (DYSF), mRNA [NM_003494]
A_23_P47682	4.18231	NM_020645	NRIP3	Homo sapiens nuclear receptor interacting protein 3 (NRIP3), mRNA [NM_020645]
A_23_P11341	3.92575	BC006406	FAM104B	Homo sapiens family with sequence similarity 104, member B, mRNA (cDNA clone IMAGE:3939163), partial cds. [BC006406]
A_24_P923251	3.89676	NM_198951	TGM2	Homo sapiens transglutaminase 2 (C polypeptide, protein-glutamine-gamma-glutamyltransferase) (TGM2), transcript variant 2, mRNA [NM_198951]
A_23_P365685	3.84982	NM_033514	LIMS3	Homo sapiens LIM and senescent cell antigen-like domains 3 (LIMS3), mRNA [NM_033514]
A_23_P321501	3.83513	NM_182908	DHRS2	Homo sapiens dehydrogenase/reductase (SDR family) member 2 (DHRS2), transcript variant 1, mRNA [NM_182908]
A_23_P85250	3.77153	L33930	CD24	Homo sapiens CD24 signal transducer mRNA, complete cds and 3' region. [L33930]
A_32_P188193	3.74971		THC2677780
A_32_P194025	3.66707	BC006406	FAM104B	Homo sapiens family with sequence similarity 104, member B, mRNA (cDNA clone IMAGE:3939163), partial cds. [BC006406]
A_24_P90216	3.58821	NM_018490	LGR4	Homo sapiens leucine-rich repeat-containing G protein-coupled receptor 4 (LGR4), mRNA [NM_018490]
A_23_P89780	3.52701	NM_198129	LAMA3	Homo sapiens laminin, alpha 3 (LAMA3), transcript variant 1, mRNA [NM_198129]
A_23_P76488	3.52017	NM_001423	EMP1	Homo sapiens epithelial membrane protein 1 (EMP1), mRNA [NM_001423]
A_24_P8371	3.50128	BC041772	SPNS2	Homo sapiens hypothetical protein LOC124976, mRNA (cDNA clone MGC:27061 IMAGE:4814561), complete cds. [BC041772]
A_24_P211106	3.46006		ENST00000382790	Tumor necrosis factor receptor superfamily member 11A precursor (Receptor activator of NF-KB) (Osteoclast differentiation factor receptor) (ODFR) (CD265 antigen). [Source:Uniprot/SWISSPROT;Acc:Q9Y6Q6] [ENST00000382790]
A_23_P45304	3.45042	NM_021083	XK	Homo sapiens X-linked Kx blood group (McLeod syndrome) (XK), mRNA [NM_021083]
A_23_P16469	3.42692	NM_001005377	PLAUR	Homo sapiens plasminogen activator, urokinase receptor (PLAUR), transcript variant 3, mRNA [NM_001005377]
A_24_P942253	3.36983	NM_015107	PHF8	Homo sapiens PHD finger protein 8 (PHF8), mRNA [NM_015107]
A_23_P215625	3.34576	NM_021723	ADAM22	Homo sapiens ADAM metallopeptidase domain 22 (ADAM22), transcript variant 1, mRNA [NM_021723]
A_24_P43810	3.33244	NM_207006	FAM83A	Homo sapiens family with sequence similarity 83, member A (FAM83A), transcript variant 2, mRNA [NM_207006]
A_23_P61886	3.26396	AK055659	TSPAN5	Homo sapiens cDNA FLJ31097 fis, clone IMR321000210. [AK055659]
A_23_P302672	3.24731	NM_145244	DDIT4L	Homo sapiens DNA-damage-inducible transcript 4-like (DDIT4L), mRNA [NM_145244]
A_23_P323930	3.19409	NM_005723	TSPAN5	Homo sapiens tetraspanin 5 (TSPAN5), mRNA [NM_005723]
A_24_P921446	3.17139	BC017854	EMP1	Homo sapiens epithelial membrane protein 1, mRNA (cDNA clone IMAGE:4691099), partial cds. [BC017854]
A_23_P256682	3.15517	NM_014481	APEX2	Homo sapiens APEX nuclease (apurinic/apyrimidinic endonuclease) 2 (APEX2), nuclear gene encoding mitochondrial protein, mRNA [NM_014481]
A_24_P130865	3.11781	NM_015107	PHF8	Homo sapiens PHD finger protein 8 (PHF8), mRNA [NM_015107]
A_23_P22499	2.9896	NM_019067	GNL3L	Homo sapiens guanine nucleotide binding protein-like 3 (nucleolar)-like (GNL3L), mRNA [NM_019067]
A_23_P8175	2.946	NM_006718	PLAGL1	Homo sapiens pleiomorphic adenoma gene-like 1 (PLAGL1), transcript variant 2, mRNA [NM_006718]
A_23_P95930	2.93559	NM_003483	HMGA2	Homo sapiens high mobility group AT-hook 2 (HMGA2), transcript variant 1, mRNA [NM_003483]
A_32_P48856	2.92834		THC2505349	ALU6_HUMAN (P39193) Alu subfamily SP sequence contamination warning entry, partial (13%) [THC2505349]
A_23_P400847	2.90158	NM_000202	IDS	Homo sapiens iduronate 2-sulfatase (Hunter syndrome) (IDS), transcript variant 1, mRNA [NM_000202]
A_23_P214281	2.78078	NM_133367	PAQR8	Homo sapiens progestin and adipoQ receptor family member VIII (PAQR8), mRNA [NM_133367]
A_23_P252721	2.7457	NM_182643	DLC1	Homo sapiens deleted in liver cancer 1 (DLC1), transcript variant 1, mRNA [NM_182643]
A_23_P145957	2.70839	NM_022445	TPK1	Homo sapiens thiamin pyrophosphokinase 1 (TPK1), transcript variant 1, mRNA [NM_022445]
A_24_P149036	2.7002	NM_001387	DPYSL3	Homo sapiens dihydropyrimidinase-like 3 (DPYSL3), mRNA [NM_001387]
A_23_P74112	2.69633	NM_170743	IL28RA	Homo sapiens interleukin 28 receptor, alpha (interferon, lambda receptor) (IL28RA), transcript variant 1, mRNA [NM_170743]
A_23_P19590	2.69393	NM_003379	VIL2	Homo sapiens villin 2 (ezrin) (VIL2), mRNA [NM_003379]
A_23_P256107	2.68845	NM_006665	HPSE	Homo sapiens heparanase (HPSE), mRNA [NM_006665]
A_23_P102391	2.68069	NM_014585	SLC40A1	Homo sapiens solute carrier family 40 (iron-regulated transporter), member 1 (SLC40A1), mRNA [NM_014585]
A_24_P29277	2.66149		COL4A3BP	Goodpasture antigen-binding protein (EC 2.7.11.9) (GPBP) (Collagen type IV alpha-3-binding protein) (StAR-related lipid transfer protein 11) (StARD11) (START domain-containing protein 11). [Source:Uniprot/SWISSPROT;Acc:Q9Y5P4] [ENST00000380494]
A_23_P38959	2.65961	NM_005428	VAV1	Homo sapiens vav 1 oncogene (VAV1), mRNA [NM_005428]
A_23_P163467	2.6382	NM_207380	FLJ43339	Homo sapiens FLJ43339 protein (FLJ43339), mRNA [NM_207380]
A_24_P940115	2.61351	NM_182643	DLC1	Homo sapiens deleted in liver cancer 1 (DLC1), transcript variant 1, mRNA [NM_182643]
A_24_P252497	2.59087	NM_025195	TRIB1	Homo sapiens tribbles homolog 1 (Drosophila) (TRIB1), mRNA [NM_025195]
A_23_P317591	2.57862	NM_006080	SEMA3A	Homo sapiens sema domain, immunoglobulin domain (Ig), short basic domain, secreted, (semaphorin) 3A (SEMA3A), mRNA [NM_006080]
A_32_P95757	2.57828	NM_145316	C6orf128	Homo sapiens chromosome 6 open reading frame 128 (C6orf128), mRNA [NM_145316]
A_23_P397293	2.55544	NM_017527	LY6K	Homo sapiens lymphocyte antigen 6 complex, locus K (LY6K), mRNA [NM_017527]
A_23_P61748	2.5524	NM_005713	COL4A3BP	Homo sapiens collagen, type IV, alpha 3 (Goodpasture antigen) binding protein (COL4A3BP), transcript variant 1, mRNA [NM_005713]
A_23_P396765	2.53135	NM_173582	PGM2L1	Homo sapiens phosphoglucomutase 2-like 1 (PGM2L1), mRNA [NM_173582]
A_24_P942068	2.45454	AB046856	TANC2	Homo sapiens mRNA for KIAA1636 protein, partial cds. [AB046856]
A_32_P158019	2.45354		THC2677617	Q6PIH3_HUMAN (Q6PIH3) DNHD3 protein, partial (3%) [THC2658879]
A_23_P335329	2.43791	NM_004485	GNG4	Homo sapiens guanine nucleotide binding protein (G protein), gamma 4 (GNG4), mRNA [NM_004485]
A_23_P205164	2.43529	NM_006237	POU4F1	Homo sapiens POU domain, class 4, transcription factor 1 (POU4F1), mRNA [NM_006237]
A_32_P127492	2.43291		THC2533833	AA873311 oh76g08.s1 NCI_CGAP_Kid3 Homo sapiens cDNA clone IMAGE:1472990 3' similar to gb:J05021 EZRIN (HUMAN);, mRNA sequence [AA873311]
A_23_P418015	2.41115	NM_014268	MAPRE2	Homo sapiens microtubule-associated protein, RP/EB family, member 2 (MAPRE2), mRNA [NM_014268]
A_23_P108751	2.38427	NM_201555	FHL2	Homo sapiens four and a half LIM domains 2 (FHL2), transcript variant 2, mRNA [NM_201555]
A_23_P31765	2.38236	NM_006823	PKIA	Homo sapiens protein kinase (cAMP-dependent, catalytic) inhibitor alpha (PKIA), transcript variant 6, mRNA [NM_006823]
A_23_P338603	2.37972	NM_001011667	CHCHD7	Homo sapiens coiled-coil-helix-coiled-coil-helix domain containing 7 (CHCHD7), transcript variant 1, mRNA [NM_001011667]
A_32_P138348	2.35549	NM_017527	LY6K	Homo sapiens lymphocyte antigen 6 complex, locus K (LY6K), mRNA [NM_017527]
A_23_P114164	2.34823	NM_013444	UBQLN2	Homo sapiens ubiquilin 2 (UBQLN2), mRNA [NM_013444]
A_24_P291826	2.34196	NM_001009991	SYTL3	Homo sapiens synaptotagmin-like 3 (SYTL3), mRNA [NM_001009991]
A_24_P867868	2.30988	BX537532	LOC550643	Homo sapiens mRNA; cDNA DKFZp686L07201 (from clone DKFZp686L07201). [BX537532]
A_32_P524014	2.29126	NM_007124	UTRN	Homo sapiens utrophin (UTRN), mRNA [NM_007124]
A_23_P255952	2.2675	NM_004999	MYO6	Homo sapiens myosin VI (MYO6), mRNA [NM_004999]
A_24_P18105	2.25411	NM_032466	ASPH	Homo sapiens aspartate beta-hydroxylase (ASPH), transcript variant 3, mRNA [NM_032466]
A_24_P290481	2.24551	NM_003379	VIL2	Homo sapiens villin 2 (ezrin) (VIL2), mRNA [NM_003379]
A_24_P283225	2.21991	NM_004999	MYO6	Homo sapiens myosin VI (MYO6), mRNA [NM_004999]
A_23_P411723	2.20833	NM_002655	PLAG1	Homo sapiens pleiomorphic adenoma gene 1 (PLAG1), mRNA [NM_002655]
A_24_P401739	2.20061	NM_001006634	ARHGAP17	Homo sapiens Rho GTPase activating protein 17 (ARHGAP17), transcript variant 1, mRNA [NM_001006634]
A_23_P121657	2.19987	NM_005114	HS3ST1	Homo sapiens heparan sulfate (glucosamine) 3-O-sulfotransferase 1 (HS3ST1), mRNA [NM_005114]
A_32_P68350	2.17184		THC2648646
A_24_P210888	2.16793	AK002019	SMURF2	Homo sapiens cDNA FLJ11157 fis, clone PLACE1006961. [AK002019]
A_23_P56949	2.16166	NM_014755	SERTAD2	Homo sapiens SERTA domain containing 2 (SERTAD2), mRNA [NM_014755]
A_23_P215634	2.15814	NM_001013398	IGFBP3	Homo sapiens insulin-like growth factor binding protein 3 (IGFBP3), transcript variant 1, mRNA [NM_001013398]
A_23_P34366	2.15025	NM_000864	HTR1D	Homo sapiens 5-hydroxytryptamine (serotonin) receptor 1D (HTR1D), mRNA [NM_000864]
A_23_P124084	2.1438	NM_005576	LOXL1	Homo sapiens lysyl oxidase-like 1 (LOXL1), mRNA [NM_005576]
A_23_P217528	2.13543	NM_007250	KLF8	Homo sapiens Kruppel-like factor 8 (KLF8), mRNA [NM_007250]
A_23_P15113	2.13192	NM_001006634	ARHGAP17	Homo sapiens Rho GTPase activating protein 17 (ARHGAP17), transcript variant 1, mRNA [NM_001006634]
A_23_P64792	2.12226	NM_014505	KCNMB4	Homo sapiens potassium large conductance calcium-activated channel, subfamily M, beta member 4 (KCNMB4), mRNA [NM_014505]
A_24_P100368	2.09927	NM_006520	DYNLT3	Homo sapiens dynein, light chain, Tctex-type 3 (DYNLT3), mRNA [NM_006520]
A_23_P103361	2.09408	NM_005356	LCK	Homo sapiens lymphocyte-specific protein tyrosine kinase (LCK), transcript variant 2, mRNA [NM_005356]
A_23_P432626	2.08726	NM_018843	SLC25A40	Homo sapiens solute carrier family 25, member 40 (SLC25A40), mRNA [NM_018843]
A_32_P150836	2.08663		THC2696414
A_23_P104054	2.07748	NM_016227	C1orf9	Homo sapiens chromosome 1 open reading frame 9 (C1orf9), transcript variant 2, mRNA [NM_016227]
A_32_P19806	2.05583	NM_003777	DNAH11	Homo sapiens dynein, axonemal, heavy chain 11 (DNAH11), mRNA [NM_003777]
A_23_P319617	2.04867	NM_019886	CHST7	Homo sapiens carbohydrate (N-acetylglucosamine 6-O) sulfotransferase 7 (CHST7), mRNA [NM_019886]
A_24_P320699	2.0479	NM_001013398	IGFBP3	Homo sapiens insulin-like growth factor binding protein 3 (IGFBP3), transcript variant 1, mRNA [NM_001013398]
A_23_P73721	2.02883	NM_016656	RRAGB	Homo sapiens Ras-related GTP binding B (RRAGB), transcript variant RAGBl, mRNA [NM_016656]
A_24_P827	2.02567	NM_003599	SUPT3H	Homo sapiens suppressor of Ty 3 homolog (S. cerevisiae) (SUPT3H), transcript variant 1, mRNA [NM_003599]
A_23_P71117	2.02381	NM_018843	SLC25A40	Homo sapiens solute carrier family 25, member 40 (SLC25A40), mRNA [NM_018843]
A_24_P7157	-2.00187	NM_020734	FAM80B	Homo sapiens family with sequence similarity 80, member B (FAM80B), mRNA [NM_020734]
A_23_P120254	-2.01148	NM_020185	DUSP22	Homo sapiens dual specificity phosphatase 22 (DUSP22), mRNA [NM_020185]
A_24_P51127	-2.0135	BC094862	WNK1	Homo sapiens WNK lysine deficient protein kinase 1, mRNA (cDNA clone IMAGE:4650586), complete cds. [BC094862]
A_32_P209104	-2.01471	AI267321	AI267321	AI267321 aq63f01.x1 Stanley Frontal SN pool 2 Homo sapiens cDNA clone IMAGE:2035609, mRNA sequence [AI267321]
A_24_P410554	-2.022	AB051446	KIAA1659	Homo sapiens mRNA for KIAA1659 protein, partial cds. [AB051446]
A_24_P135753	-2.02203	NM_198402	PTPLB	Homo sapiens protein tyrosine phosphatase-like (proline instead of catalytic arginine), member b (PTPLB), mRNA [NM_198402]
A_23_P254997	-2.02787	NM_020408	LYRM4	Homo sapiens LYR motif containing 4 (LYRM4), mRNA [NM_020408]
A_23_P153524	-2.02898	NM_018111	FLJ10490	Homo sapiens hypothetical protein FLJ10490 (FLJ10490), mRNA [NM_018111]
A_23_P36700	-2.03552	NM_018009	TAPBPL	Homo sapiens TAP binding protein-like (TAPBPL), mRNA [NM_018009]
A_32_P919718	-2.03931	NM_178520	TMEM105	Homo sapiens transmembrane protein 105 (TMEM105), mRNA [NM_178520]
A_32_P57213	-2.04286		THC2645690	BX089289 BX089289 Soares fetal liver spleen 1NFLS Homo sapiens cDNA clone IMAGp998O17111 ; IMAGE:120808, mRNA sequence [BX089289]
A_32_P64324	-2.0467		ENST00000379131	Homo sapiens cDNA clone IMAGE:5297356. [BC033996]
A_23_P431981	-2.0868	NM_005487	HMG2L1	Homo sapiens high-mobility group protein 2-like 1 (HMG2L1), transcript variant 1, mRNA [NM_005487]
A_23_P104617	-2.11039	NM_152312	GYLTL1B	Homo sapiens glycosyltransferase-like 1B (GYLTL1B), mRNA [NM_152312]
A_24_P724886	-2.11097		THC2493376	ALU8_HUMAN (P39195) Alu subfamily SX sequence contamination warning entry, partial (20%) [THC2493376]
A_23_P212522	-2.12077	NM_014616	ATP11B	Homo sapiens ATPase, Class VI, type 11B (ATP11B), mRNA [NM_014616]
A_24_P365807	-2.12524	NM_004429	EFNB1	Homo sapiens ephrin-B1 (EFNB1), mRNA [NM_004429]
A_23_P7033	-2.12541	NM_022149	MAGEF1	Homo sapiens melanoma antigen family F, 1 (MAGEF1), mRNA [NM_022149]
A_23_P67321	-2.1303	NM_138334	JOSD2	Homo sapiens Josephin domain containing 2 (JOSD2), mRNA [NM_138334]
A_23_P347040	-2.14627	NM_138287	DTX3L	Homo sapiens deltex 3-like (Drosophila) (DTX3L), mRNA [NM_138287]
A_23_P214812	-2.16317	NM_012241	SIRT5	Homo sapiens sirtuin (silent mating type information regulation 2 homolog) 5 (S. cerevisiae) (SIRT5), transcript variant 1, mRNA [NM_012241]
A_24_P323395	-2.16319	NM_016441	CRIM1	Homo sapiens cysteine rich transmembrane BMP regulator 1 (chordin-like) (CRIM1), mRNA [NM_016441]
A_24_P310009	-2.17255	NM_153210	USP43	Homo sapiens ubiquitin specific peptidase 43 (USP43), mRNA [NM_153210]
A_32_P140132	-2.17913	BC046476	BC046476	Homo sapiens cDNA clone IMAGE:5276802. [BC046476]
A_23_P65983	-2.17983	NM_033212	CCDC102A	Homo sapiens coiled-coil domain containing 102A (CCDC102A), mRNA [NM_033212]
A_23_P211207	-2.20101	NM_015833	ADARB1	Homo sapiens adenosine deaminase, RNA-specific, B1 (RED1 homolog rat) (ADARB1), transcript variant 2, mRNA [NM_015833]
A_32_P132589	-2.21299		ZYG11A	Zyg-11 homolog A. [Source:Uniprot/SPTREMBL;Acc:Q6WRX3] [ENST00000371528]
A_23_P78734	-2.21543	NM_024729	MYH14	Homo sapiens myosin, heavy chain 14 (MYH14), transcript variant 2, mRNA [NM_024729]
A_23_P96658	-2.22015		CYorf15B	lipopolysaccaride-specific response 5-like protein [Source:RefSeq_peptide;Acc:NP_115965] [ENST00000382832]
A_24_P188116	-2.23017	NM_020349	ANKRD2	Homo sapiens ankyrin repeat domain 2 (stretch responsive muscle) (ANKRD2), mRNA [NM_020349]
A_24_P90349	-2.241	NM_174940	TMEM80	Homo sapiens transmembrane protein 80 (TMEM80), transcript variant 1, mRNA [NM_174940]
A_23_P19619	-2.24447	NM_002114	HIVEP1	Homo sapiens human immunodeficiency virus type I enhancer binding protein 1 (HIVEP1), mRNA [NM_002114]
A_23_P118122	-2.25143	NM_003834	RGS11	Homo sapiens regulator of G-protein signalling 11 (RGS11), transcript variant 2, mRNA [NM_003834]
A_23_P152559	-2.25419	NM_004758	BZRAP1	Homo sapiens benzodiazapine receptor (peripheral) associated protein 1 (BZRAP1), mRNA [NM_004758]
A_32_P491904	-2.25582	AK091057	LOC285535	Homo sapiens cDNA FLJ33738 fis, clone BRAWH2018527. [AK091057]
A_24_P274270	-2.25684	NM_139266	STAT1	Homo sapiens signal transducer and activator of transcription 1, 91kDa (STAT1), transcript variant beta, mRNA [NM_139266]
A_23_P83781	-2.25914	NM_004762	PSCD1	Homo sapiens pleckstrin homology, Sec7 and coiled-coil domains 1(cytohesin 1) (PSCD1), transcript variant 1, mRNA [NM_004762]
A_23_P216448	-2.26924	NM_005596	NFIB	Homo sapiens nuclear factor I/B (NFIB), mRNA [NM_005596]
A_24_P659980	-2.32388		THC2625884
A_23_P258964	-2.33452	NM_013417	IARS	Homo sapiens isoleucyl-tRNA synthetase (IARS), transcript variant long, mRNA [NM_013417]
A_23_P55706	-2.34061	NM_006509	RELB	Homo sapiens v-rel reticuloendotheliosis viral oncogene homolog B, nuclear factor of kappa light polypeptide gene enhancer in B-cells 3 (avian) (RELB), mRNA [NM_006509]
A_32_P188	-2.34236	BM458245	BM458245	AGENCOURT_6411506 NIH_MGC_71 Homo sapiens cDNA clone IMAGE:5530621 5', mRNA sequence [BM458245]
A_32_P56759	-2.35295	NM_017554	PARP14	Homo sapiens poly (ADP-ribose) polymerase family, member 14 (PARP14), mRNA [NM_017554]
A_23_P155049	-2.35418	NM_030641	APOL6	Homo sapiens apolipoprotein L, 6 (APOL6), mRNA [NM_030641]
A_24_P389608	-2.37243	NM_153256	C10orf47	Homo sapiens chromosome 10 open reading frame 47 (C10orf47), mRNA [NM_153256]
A_23_P217507	-2.41911	NM_004729	ZBED1	Homo sapiens zinc finger, BED-type containing 1 (ZBED1), mRNA [NM_004729]
A_23_P146849	-2.42442	NM_005503	APBA2	Homo sapiens amyloid beta (A4) precursor protein-binding, family A, member 2 (X11-like) (APBA2), mRNA [NM_005503]
A_32_P203786	-2.44337		ENST00000341955	Homo sapiens cDNA clone IMAGE:4476024. [BC071630]
A_24_P710681	-2.47406	BX106493	BX106493	BX106493 Soares_parathyroid_tumor_NbHPA Homo sapiens cDNA clone IMAGp998H19725, mRNA sequence [BX106493]
A_23_P393645	-2.48268	NM_139025	ADAMTS13	Homo sapiens ADAM metallopeptidase with thrombospondin type 1 motif, 13 (ADAMTS13), transcript variant 1, mRNA [NM_139025]
A_23_P155052	-2.51018	NM_030641	APOL6	Homo sapiens apolipoprotein L, 6 (APOL6), mRNA [NM_030641]
A_23_P352402	-2.52204	NM_153256	C10orf47	Homo sapiens chromosome 10 open reading frame 47 (C10orf47), mRNA [NM_153256]
A_32_P18440	-2.52475	NM_032199	ARID5B	Homo sapiens AT rich interactive domain 5B (MRF1-like) (ARID5B), mRNA [NM_032199]
A_24_P21266	-2.543	NM_001003790	ERLIN2	Homo sapiens ER lipid raft associated 2 (ERLIN2), transcript variant 2, mRNA [NM_001003790]
A_32_P86623	-2.57054	NM_004729	ZBED1	Homo sapiens zinc finger, BED-type containing 1 (ZBED1), mRNA [NM_004729]
A_24_P170667	-2.57809	NM_032199	ARID5B	Homo sapiens AT rich interactive domain 5B (MRF1-like) (ARID5B), mRNA [NM_032199]
A_23_P32785	-2.60954		C3orf38	Uncharacterized protein C3orf38. [Source:Uniprot/SWISSPROT;Acc:Q5JPI3] [ENST00000383697]
A_32_P29140	-2.61359		THC2724046	AA344632 EST50565 Gall bladder I Homo sapiens cDNA 5' end, mRNA sequence [AA344632]
A_24_P345781	-2.61974		THC2626557
A_23_P31810	-2.62652	NM_005195	CEBPD	Homo sapiens CCAAT/enhancer binding protein (C/EBP), delta (CEBPD), mRNA [NM_005195]
A_32_P235783	-2.62882		THC2562557	CA427043 UI-H-DF0-bem-l-18-0-UI.s1 NCI_CGAP_DF0 Homo sapiens cDNA clone UI-H-DF0-bem-l-18-0-UI 3', mRNA sequence [CA427043]
A_24_P86389	-2.64997	NM_003514	HIST1H2AM	Homo sapiens histone cluster 1, H2am (HIST1H2AM), mRNA [NM_003514]
A_23_P256473	-2.66513	NM_006379	SEMA3C	Homo sapiens sema domain, immunoglobulin domain (Ig), short basic domain, secreted, (semaphorin) 3C (SEMA3C), mRNA [NM_006379]
A_32_P24295	-2.69576		A_32_P24295
A_23_P363316	-2.70832	NM_002147	HOXB5	Homo sapiens homeobox B5 (HOXB5), mRNA [NM_002147]
A_23_P61406	-2.73158	NM_016848	SHC3	Homo sapiens SHC (Src homology 2 domain containing) transforming protein 3 (SHC3), mRNA [NM_016848]
A_24_P221485	-2.74047	XR_019592	LOC651255	PREDICTED: Homo sapiens similar to phosphoserine aminotransferase isoform 2 (LOC651255), mRNA [XR_019592]
A_23_P343382	-2.78876		GPRIN2	G protein-regulated inducer of neurite outgrowth 2 (GRIN2). [Source:Uniprot/SWISSPROT;Acc:O60269] [ENST00000374314]
A_24_P114617	-2.79968	NM_014043	CHMP2B	Homo sapiens chromatin modifying protein 2B (CHMP2B), mRNA [NM_014043]
A_23_P138635	-2.82926	NM_004052	BNIP3	Homo sapiens BCL2/adenovirus E1B 19kDa interacting protein 3 (BNIP3), nuclear gene encoding mitochondrial protein, mRNA [NM_004052]
A_23_P363163	-2.83982	NM_001008390	CGGBP1	Homo sapiens CGG triplet repeat binding protein 1 (CGGBP1), transcript variant 1, mRNA [NM_001008390]
A_23_P81859	-2.86777	NM_080596	HIST1H2AH	Homo sapiens histone cluster 1, H2ah (HIST1H2AH), mRNA [NM_080596]
A_24_P408424	-2.89403	NM_002473	MYH9	Homo sapiens myosin, heavy chain 9, non-muscle (MYH9), mRNA [NM_002473]
A_23_P433016	-2.98888	NM_001996	FBLN1	Homo sapiens fibulin 1 (FBLN1), transcript variant C, mRNA [NM_001996]
A_23_P307955	-3.11348	NM_031244	SIRT5	Homo sapiens sirtuin (silent mating type information regulation 2 homolog) 5 (S. cerevisiae) (SIRT5), transcript variant 2, mRNA [NM_031244]
A_23_P71855	-3.13133	NM_001735	C5	Homo sapiens complement component 5 (C5), mRNA [NM_001735]
A_32_P89730	-3.13532		THC2544977
A_32_P32739	-3.30442	NM_153006	NAGS	Homo sapiens N-acetylglutamate synthase (NAGS), mRNA [NM_153006]
A_23_P132185	-3.31391	NM_153334	SCARF2	Homo sapiens scavenger receptor class F, member 2 (SCARF2), transcript variant 1, mRNA [NM_153334]
A_23_P210708	-3.32253	NM_080792	SIRPA	Homo sapiens signal-regulatory protein alpha (SIRPA), transcript variant 3, mRNA [NM_080792]
A_24_P259083	-3.41096	NM_080792	SIRPA	Homo sapiens signal-regulatory protein alpha (SIRPA), transcript variant 3, mRNA [NM_080792]
A_23_P406187	-3.43569	NM_153006	NAGS	Homo sapiens N-acetylglutamate synthase (NAGS), mRNA [NM_153006]
A_24_P900555	-3.54569	XR_019510	LOC652810	PREDICTED: Homo sapiens similar to Argininosuccinate synthase (Citrulline--aspartate ligase) (LOC652810), mRNA [XR_019510]
A_24_P390495	-3.55388	NM_002996	CX3CL1	Homo sapiens chemokine (C-X3-C motif) ligand 1 (CX3CL1), mRNA [NM_002996]
A_24_P33055	-3.58972		A_24_P33055
A_23_P91802	-3.70289	NM_001953	ECGF1	Homo sapiens endothelial cell growth factor 1 (platelet-derived) (ECGF1), mRNA [NM_001953]
A_23_P163390	-3.81722	NM_000746	CHRNA7	Homo sapiens cholinergic receptor, nicotinic, alpha 7 (CHRNA7), mRNA [NM_000746]
A_23_P144071	-4.02897	NM_000094	COL7A1	Homo sapiens collagen, type VII, alpha 1 (epidermolysis bullosa, dystrophic, dominant and recessive) (COL7A1), mRNA [NM_000094]
A_24_P217848	-4.1471	NM_003510	HIST1H2AK	Homo sapiens histone cluster 1, H2ak (HIST1H2AK), mRNA [NM_003510]
A_23_P93348	-4.16205	NM_002341	LTB	Homo sapiens lymphotoxin beta (TNF superfamily, member 3) (LTB), transcript variant 1, mRNA [NM_002341]
A_32_P209230	-4.27704	NM_133467	CITED4	Homo sapiens Cbp/p300-interacting transactivator, with Glu/Asp-rich carboxy-terminal domain, 4 (CITED4), mRNA [NM_133467]
A_24_P307993	-4.34687	BC035312	CYorf15B	Homo sapiens chromosome Y open reading frame 15B, mRNA (cDNA clone MGC:21662 IMAGE:4747440), complete cds. [BC035312]
A_24_P418408	-4.38349	NM_198552	FAM89A	Homo sapiens family with sequence similarity 89, member A (FAM89A), mRNA [NM_198552]
A_23_P83298	-4.43572	NM_016307	PRRX2	Homo sapiens paired related homeobox 2 (PRRX2), mRNA [NM_016307]
A_23_P139687	-4.45106	NM_152321	ERP27	Homo sapiens chromosome 12 open reading frame 46 (C12orf46), mRNA [NM_152321]
A_32_P111701	-4.4662	NM_003918	GYG2	Homo sapiens glycogenin 2 (GYG2), transcript variant 2, mRNA [NM_003918]
A_32_P154726	-4.62644		THC2603239	Q9NJB6_TRYBR (Q9NJB6) Fibrillarin, partial (10%) [THC2603239]
A_24_P707102	-4.64155		THC2713242
A_23_P157545	-4.73826	NM_006167	NKX3-1	Homo sapiens NK3 transcription factor related, locus 1 (Drosophila) (NKX3-1), mRNA [NM_006167]
A_23_P211631	-4.74853	NM_006486	FBLN1	Homo sapiens fibulin 1 (FBLN1), transcript variant D, mRNA [NM_006486]
A_32_P153361	-4.82852		A_32_P153361
A_32_P131143	-4.90344	AF307448	CECR4	Homo sapiens Cat eye syndrome critical region candidate gene number 4 (CECR4) mRNA, partial cds. [AF307448]
A_23_P104555	-5.0928	NM_020349	ANKRD2	Homo sapiens ankyrin repeat domain 2 (stretch responsive muscle) (ANKRD2), mRNA [NM_020349]
A_23_P117992	-5.24367	NM_014861	ATP2C2	Homo sapiens ATPase, Ca++ transporting, type 2C, member 2 (ATP2C2), mRNA [NM_014861]
A_23_P208991	-5.49908	NM_002579	PALM	Homo sapiens paralemmin (PALM), transcript variant 1, mRNA [NM_002579]
A_23_P24157	-5.70787	NM_032709	C10orf33	Homo sapiens chromosome 10 open reading frame 33 (C10orf33), mRNA [NM_032709]
A_23_P120883	-5.96772	NM_002133	HMOX1	Homo sapiens heme oxygenase (decycling) 1 (HMOX1), mRNA [NM_002133]
A_23_P392501	-6.0676	AK056421	TNRC6C	Homo sapiens cDNA FLJ31859 fis, clone NT2RP7001231. [AK056421]
A_23_P121564	-6.11982	NM_000857	GUCY1B3	Homo sapiens guanylate cyclase 1, soluble, beta 3 (GUCY1B3), mRNA [NM_000857]
A_23_P69179	-6.30494	NM_018192	LEPREL1	Homo sapiens leprecan-like 1 (LEPREL1), mRNA [NM_018192]
A_24_P926960	-6.44897	NM_001409	MEGF6	Homo sapiens multiple EGF-like-domains 6 (MEGF6), mRNA [NM_001409]
A_24_P303354	-6.6566	NM_021064	HIST1H2AG	Homo sapiens histone cluster 1, H2ag (HIST1H2AG), mRNA [NM_021064]
A_23_P76538	-6.67703	NM_017899	TESC	Homo sapiens tescalcin (TESC), mRNA [NM_017899]
A_23_P166508	-7.03097	BC038245	BC038245	Homo sapiens, clone IMAGE:5241654, mRNA. [BC038245]
A_23_P113258	-8.07275	NM_005739	RASGRP1	Homo sapiens RAS guanyl releasing protein 1 (calcium and DAG-regulated) (RASGRP1), mRNA [NM_005739]
A_23_P421032	-8.71533	NM_174977	SEC14L4	Homo sapiens SEC14-like 4 (S. cerevisiae) (SEC14L4), mRNA [NM_174977]
A_23_P210224	-9.37004		DPYSL5	Dihydropyrimidinase-related protein 5 (DRP-5) (ULIP6 protein) (Collapsin response mediator protein 5) (CRMP-5) (CRMP3-associated molecule) (CRAM). [Source:Uniprot/SWISSPROT;Acc:Q9BPU6] [ENST00000380438]
A_24_P236003	-9.69035	NM_177925	H2AFJ	Homo sapiens H2A histone family, member J (H2AFJ), transcript variant 2, mRNA [NM_177925]
A_23_P2920	-10.6092	NM_001085	SERPINA3	Homo sapiens serpin peptidase inhibitor, clade A (alpha-1 antiproteinase, antitrypsin), member 3 (SERPINA3), mRNA [NM_001085]
A_23_P124642	-11.8011	NM_005739	RASGRP1	Homo sapiens RAS guanyl releasing protein 1 (calcium and DAG-regulated) (RASGRP1), mRNA [NM_005739]
A_23_P78871	-11.8382	NM_024076	KCTD15	Homo sapiens potassium channel tetramerisation domain containing 15 (KCTD15), mRNA [NM_024076]
A_24_P66969	-12.029	NM_001013698	LOC440087	Homo sapiens hypothetical gene supported by AK092637 (LOC440087), mRNA [NM_001013698]
A_23_P11843	-12.0626	NM_201630	LRRN2	Homo sapiens leucine rich repeat neuronal 2 (LRRN2), transcript variant 2, mRNA [NM_201630]
A_23_P158593	-30.3157	NM_000093	COL5A1	Homo sapiens collagen, type V, alpha 1 (COL5A1), mRNA [NM_000093]
A_32_P147622	-30.6218	BC064982	BC064982	Homo sapiens cDNA clone IMAGE:2959727, partial cds. [BC064982]
A_23_P204277	-34.9617	NM_177925	H2AFJ	Homo sapiens H2A histone family, member J (H2AFJ), transcript variant 2, mRNA [NM_177925]
A_23_P61688	-35.3275	NM_006598	SLC12A7	Homo sapiens solute carrier family 12 (potassium/chloride transporters), member 7 (SLC12A7), mRNA [NM_006598]
