# Supplementary material for: The Mucin MUC4 and Its Membrane Partner ErbB2 Regulate Biological Properties of Human CAPAN-2 Pancreatic Cancer Cells via Different Signalling Pathways
Source: PLoS One. 2012 Feb 29;7(2):e32232. doi: 10.1371/journal.pone.0032232 (PMC3290552; doi:10.1371/journal.pone.0032232)
Supplement: Table S3 — List of gene differentially-regulated (fold change >2, p<0.05) in MUC4-KD vs. Mock control cells. (XLS) [file pone.0032232.s006.xls]

## Sheet: MUC4-KD vs Mock
Table S3: List of gene differentially-regulated (fold change >2, p<0.05) in MUC4-KD vs. Mock control cells.
ProbeName	Fold Change	GenbankAccession	GeneSymbol	Description
A_24_P28722	35.8465	NM_080657	RSAD2	Homo sapiens radical S-adenosyl methionine domain containing 2 (RSAD2), mRNA [NM_080657]
A_23_P58266	35.0894	NM_005980	S100P	Homo sapiens S100 calcium binding protein P (S100P), mRNA [NM_005980]
A_24_P392110	29.7107	NM_182707	PSG8	Homo sapiens pregnancy specific beta-1-glycoprotein 8 (PSG8), mRNA [NM_182707]
A_23_P384355	27.1344	BG547557	BG547557	BG547557 602575410F1 NIH_MGC_77 Homo sapiens cDNA clone IMAGE:4703546 5', mRNA sequence [BG547557]
A_23_P108170	26.2245	NM_002782	PSG6	Homo sapiens pregnancy specific beta-1-glycoprotein 6 (PSG6), transcript variant 1, mRNA [NM_002782]
A_23_P39309	22.8667	NM_002784	PSG9	Homo sapiens pregnancy specific beta-1-glycoprotein 9 (PSG9), mRNA [NM_002784]
A_23_P252892	21.7921	DQ786230	DQ786230	Homo sapiens clone HLS_IMAGE_1706664 mRNA sequence. [DQ786230]
A_24_P117294	20.0501	NM_002463	MX2	Homo sapiens myxovirus (influenza virus) resistance 2 (mouse) (MX2), mRNA [NM_002463]
A_23_P6263	17.9546	NM_002463	MX2	Homo sapiens myxovirus (influenza virus) resistance 2 (mouse) (MX2), mRNA [NM_002463]
A_23_P139786	17.8799	NM_003733	OASL	Homo sapiens 2'-5'-oligoadenylate synthetase-like (OASL), transcript variant 1, mRNA [NM_003733]
A_23_P47665	16.8824	NM_005330	HBE1	Homo sapiens hemoglobin, epsilon 1 (HBE1), mRNA [NM_005330]
A_23_P64539	16.7755	NM_000559	HBG1	Homo sapiens hemoglobin, gamma A (HBG1), mRNA [NM_000559]
A_23_P22735	16.7454	NM_032621	BEX2	Homo sapiens brain expressed X-linked 2 (BEX2), mRNA [NM_032621]
A_24_P355568	16.584	NM_005330	HBE1	Homo sapiens hemoglobin, epsilon 1 (HBE1), mRNA [NM_005330]
A_23_P53137	15.3193	NM_000559	HBG1	Homo sapiens hemoglobin, gamma A (HBG1), mRNA [NM_000559]
A_23_P83007	14.4389	NM_203403	C9orf150	Homo sapiens chromosome 9 open reading frame 150 (C9orf150), mRNA [NM_203403]
A_23_P117992	13.7325	NM_014861	ATP2C2	Homo sapiens ATPase, Ca++ transporting, type 2C, member 2 (ATP2C2), mRNA [NM_014861]
A_24_P760945	13.5371		THC2659853
A_23_P202810	13.4452	NM_004561	OVOL1	Homo sapiens ovo-like 1(Drosophila) (OVOL1), mRNA [NM_004561]
A_24_P882959	12.6854	AK097672	LOC284344	Homo sapiens cDNA FLJ40353 fis, clone TESTI2033520, weakly similar to BILIARY GLYCOPROTEIN 1 PRECURSOR. [AK097672]
A_23_P153958	12.1369		THC2651501
A_23_P153964	11.9666	NM_002193	INHBB	Homo sapiens inhibin, beta B (activin AB beta polypeptide) (INHBB), mRNA [NM_002193]
A_24_P847956	11.6262	AK001966	AK001966	Homo sapiens cDNA FLJ11104 fis, clone PLACE1005730. [AK001966]
A_23_P252556	11.6124	NM_001704	BAI3	Homo sapiens brain-specific angiogenesis inhibitor 3 (BAI3), mRNA [NM_001704]
A_32_P170454	11.4801	AK094730	LOC283454	Homo sapiens cDNA FLJ37411 fis, clone BRAMY2028682. [AK094730]
A_23_P70719	11.3726	NM_000426	LAMA2	Homo sapiens laminin, alpha 2 (merosin, congenital muscular dystrophy) (LAMA2), transcript variant 1, mRNA [NM_000426]
A_32_P4882	11.283		A_32_P4882
A_23_P409438	11.2797	NM_172138	IL28A	Homo sapiens interleukin 28A (interferon, lambda 2) (IL28A), mRNA [NM_172138]
A_24_P117410	11.169	NM_138433	KLHDC7B	Homo sapiens kelch domain containing 7B (KLHDC7B), mRNA [NM_138433]
A_23_P363769	11.1046	NM_002284	KRT86	Homo sapiens keratin 86 (KRT86), mRNA [NM_002284]
A_24_P532232	10.7335	NM_182898	CREB5	Homo sapiens cAMP responsive element binding protein 5 (CREB5), transcript variant 1, mRNA [NM_182898]
A_23_P45871	10.731	NM_006820	IFI44L	Homo sapiens interferon-induced protein 44-like (IFI44L), mRNA [NM_006820]
A_23_P157117	10.6298	NM_182898	CREB5	Homo sapiens cAMP responsive element binding protein 5 (CREB5), transcript variant 1, mRNA [NM_182898]
A_32_P473302	10.323	AF424541	FLJ35024	Homo sapiens unknown mRNA. [AF424541]
A_23_P52266	10.2791	NM_001548	IFIT1	Homo sapiens interferon-induced protein with tetratricopeptide repeats 1 (IFIT1), transcript variant 2, mRNA [NM_001548]
A_23_P204087	10.0604	NM_016817	OAS2	Homo sapiens 2'-5'-oligoadenylate synthetase 2, 69/71kDa (OAS2), transcript variant 1, mRNA [NM_016817]
A_23_P127584	9.8053	NM_006169	NNMT	Homo sapiens nicotinamide N-methyltransferase (NNMT), mRNA [NM_006169]
A_24_P172481	9.54686	NM_006074	TRIM22	Homo sapiens tripartite motif-containing 22 (TRIM22), mRNA [NM_006074]
A_24_P410408	9.54571	NM_002282	KRT83	Homo sapiens keratin 83 (KRT83), mRNA [NM_002282]
A_23_P25187	8.72644	NM_002281	KRT81	Homo sapiens keratin 81 (KRT81), mRNA [NM_002281]
A_32_P156786	8.56101		THC2651023
A_23_P16523	8.5457	NM_004864	GDF15	Homo sapiens growth differentiation factor 15 (GDF15), mRNA [NM_004864]
A_23_P203498	8.5274	NM_006074	TRIM22	Homo sapiens tripartite motif-containing 22 (TRIM22), mRNA [NM_006074]
A_32_P117016	8.31016	CR749561	ALDH1L2	Homo sapiens mRNA; cDNA DKFZp686A16126 (from clone DKFZp686A16126). [CR749561]
A_23_P17663	8.2143	NM_002462	MX1	Homo sapiens myxovirus (influenza virus) resistance 1, interferon-inducible protein p78 (mouse) (MX1), mRNA [NM_002462]
A_23_P5103	7.89698	NM_213633	PSG4	Homo sapiens pregnancy specific beta-1-glycoprotein 4 (PSG4), transcript variant 2, mRNA [NM_213633]
A_23_P819	7.8189	NM_005101	ISG15	Homo sapiens ISG15 ubiquitin-like modifier (ISG15), mRNA [NM_005101]
A_23_P69573	7.79896	NM_000856	GUCY1A3	Homo sapiens guanylate cyclase 1, soluble, alpha 3 (GUCY1A3), mRNA [NM_000856]
A_23_P48513	7.66008	NM_005532	IFI27	Homo sapiens interferon, alpha-inducible protein 27 (IFI27), mRNA [NM_005532]
A_23_P29773	7.65132	NM_014398	LAMP3	Homo sapiens lysosomal-associated membrane protein 3 (LAMP3), mRNA [NM_014398]
A_23_P125278	7.60223	NM_005409	CXCL11	Homo sapiens chemokine (C-X-C motif) ligand 11 (CXCL11), mRNA [NM_005409]
A_23_P24004	7.58621	NM_001547	IFIT2	Homo sapiens interferon-induced protein with tetratricopeptide repeats 2 (IFIT2), mRNA [NM_001547]
A_24_P557479	7.58338	NM_017523	XAF1	Homo sapiens XIAP associated factor-1 (XAF1), transcript variant 1, mRNA [NM_017523]
A_23_P110531	7.55325	NM_013409	FST	Homo sapiens follistatin (FST), transcript variant FST344, mRNA [NM_013409]
A_24_P343929	7.50178	NM_016817	OAS2	Homo sapiens 2'-5'-oligoadenylate synthetase 2, 69/71kDa (OAS2), transcript variant 1, mRNA [NM_016817]
A_23_P210690	7.39306	NM_021158	TRIB3	Homo sapiens tribbles homolog 3 (Drosophila) (TRIB3), mRNA [NM_021158]
A_23_P201459	7.19538	NM_022873	IFI6	Homo sapiens interferon, alpha-inducible protein 6 (IFI6), transcript variant 3, mRNA [NM_022873]
A_23_P6535	7.04091	BI910665	BI910665	603070430F1 NIH_MGC_118 Homo sapiens cDNA clone IMAGE:5219455 5', mRNA sequence [BI910665]
A_24_P943205	7.02935		EPSTI1	epithelial stromal interaction 1 isoform 2 [Source:RefSeq_peptide;Acc:NP_150280] [ENST00000313624]
A_23_P132159	6.9512	NM_017414	USP18	Homo sapiens ubiquitin specific peptidase 18 (USP18), mRNA [NM_017414]
A_23_P5983	6.86469	NM_006227	PLTP	Homo sapiens phospholipid transfer protein (PLTP), transcript variant 1, mRNA [NM_006227]
A_32_P24376	6.85513	BC063625	KRTAP2-4	Homo sapiens keratin associated protein 2-4, mRNA (cDNA clone MGC:74790 IMAGE:3907481), complete cds. [BC063625]
A_24_P305541	6.74707	NM_021158	TRIB3	Homo sapiens tribbles homolog 3 (Drosophila) (TRIB3), mRNA [NM_021158]
A_23_P48198	6.5046	NM_031302	GLT8D2	Homo sapiens glycosyltransferase 8 domain containing 2 (GLT8D2), mRNA [NM_031302]
A_24_P54390	6.48752	NM_170672	RASGRP3	Homo sapiens RAS guanyl releasing protein 3 (calcium and DAG-regulated) (RASGRP3), mRNA [NM_170672]
A_23_P39465	6.43177	NM_004335	BST2	Homo sapiens bone marrow stromal cell antigen 2 (BST2), mRNA [NM_004335]
A_24_P928765	6.37702	BC032716	BC032716	Homo sapiens cDNA clone IMAGE:5518697, **** WARNING: chimeric clone ****. [BC032716]
A_23_P31177	6.37273	NM_018295	TMEM140	Homo sapiens transmembrane protein 140 (TMEM140), mRNA [NM_018295]
A_23_P36745	6.35959	NM_000690	ALDH2	Homo sapiens aldehyde dehydrogenase 2 family (mitochondrial) (ALDH2), nuclear gene encoding mitochondrial protein, mRNA [NM_000690]
A_23_P76529	6.35442	NM_000889	ITGB7	Homo sapiens integrin, beta 7 (ITGB7), mRNA [NM_000889]
A_23_P145694	6.31804	NM_001673	ASNS	Homo sapiens asparagine synthetase (ASNS), transcript variant 2, mRNA [NM_001673]
A_24_P942454	6.30714	NM_176877	INADL	Homo sapiens InaD-like (Drosophila) (INADL), mRNA [NM_176877]
A_32_P163739	6.22744	BC031632	KIAA1257	Homo sapiens KIAA1257, mRNA (cDNA clone MGC:35174 IMAGE:5170293), complete cds. [BC031632]
A_24_P933828	6.1822		LOC401317	Homo sapiens cDNA clone IMAGE:30398108. [BC087859]
A_23_P158318	6.13361	NM_004560	ROR2	Homo sapiens receptor tyrosine kinase-like orphan receptor 2 (ROR2), mRNA [NM_004560]
A_23_P250353	6.12869	NM_017912	HERC6	Homo sapiens hect domain and RLD 6 (HERC6), mRNA [NM_017912]
A_23_P164946	6.08685	NM_024301	FKRP	Homo sapiens fukutin related protein (FKRP), transcript variant 1, mRNA [NM_024301]
A_23_P33984	6.0324	NM_020665	TMEM27	Homo sapiens transmembrane protein 27 (TMEM27), mRNA [NM_020665]
A_23_P52939	6.01999	NM_003627	SLC43A1	Homo sapiens solute carrier family 43, member 1 (SLC43A1), mRNA [NM_003627]
A_24_P55496	6.00467	NM_053001	OSR2	Homo sapiens odd-skipped related 2 (Drosophila) (OSR2), mRNA [NM_053001]
A_24_P270728	5.96626	NM_012385	NUPR1	Homo sapiens nuclear protein 1 (NUPR1), transcript variant 2, mRNA [NM_012385]
A_32_P24382	5.85604	BC063625	KRTAP2-4	Homo sapiens keratin associated protein 2-4, mRNA (cDNA clone MGC:74790 IMAGE:3907481), complete cds. [BC063625]
A_23_P164814	5.85353	NM_024323	C19orf57	Homo sapiens chromosome 19 open reading frame 57 (C19orf57), mRNA [NM_024323]
A_32_P49284	5.84467		THC2568453	HUMTS11 ts11 cell cycle control protein {Homo sapiens} (exp=-1; wgp=0; cg=0), partial (34%) [THC2568453]
A_23_P128050	5.81367	NM_030766	BCL2L14	Homo sapiens BCL2-like 14 (apoptosis facilitator) (BCL2L14), transcript variant 2, mRNA [NM_030766]
A_24_P46659	5.77853		C6orf66	UPF0240 protein C6orf66. [Source:Uniprot/SWISSPROT;Acc:Q9P032] [ENST00000316149]
A_23_P10873	5.77232	NM_003263	TLR1	Homo sapiens toll-like receptor 1 (TLR1), mRNA [NM_003263]
A_24_P270460	5.75949	NM_005532	IFI27	Homo sapiens interferon, alpha-inducible protein 27 (IFI27), mRNA [NM_005532]
A_32_P165477	5.72949	NM_014331	SLC7A11	Homo sapiens solute carrier family 7, (cationic amino acid transporter, y+ system) member 11 (SLC7A11), mRNA [NM_014331]
A_23_P250358	5.70972	NM_017912	HERC6	Homo sapiens hect domain and RLD 6 (HERC6), mRNA [NM_017912]
A_23_P59616	5.65214	NM_173537	GTF2IRD2	Homo sapiens GTF2I repeat domain containing 2 (GTF2IRD2), mRNA [NM_173537]
A_23_P385067	5.64582	NM_053277	CLIC6	Homo sapiens chloride intracellular channel 6 (CLIC6), mRNA [NM_053277]
A_23_P153372	5.63409	NM_032855	HSH2D	Homo sapiens hematopoietic SH2 domain containing (HSH2D), mRNA [NM_032855]
A_23_P135722	5.62227	NM_001729	BTC	Homo sapiens betacellulin (BTC), mRNA [NM_001729]
A_23_P201747	5.59453	NM_007365	PADI2	Homo sapiens peptidyl arginine deiminase, type II (PADI2), mRNA [NM_007365]
A_23_P251984	5.58156	NM_004577	PSPH	Homo sapiens phosphoserine phosphatase (PSPH), mRNA [NM_004577]
A_23_P140207	5.43644	NM_004563	PCK2	Homo sapiens phosphoenolpyruvate carboxykinase 2 (mitochondrial) (PCK2), nuclear gene encoding mitochondrial protein, transcript variant 1, mRNA [NM_004563]
A_32_P78816	5.43341	NM_004577	PSPH	Homo sapiens phosphoserine phosphatase (PSPH), mRNA [NM_004577]
A_24_P38316	5.38996		THC2609493	Q9U4W7_PLAFA (Q9U4W7) DBL alpha protein (Fragment), partial (14%) [THC2609493]
A_24_P630875	5.38886		THC2647213	Q5T931_HUMAN (Q5T931) Sorbin and SH3 domain containing 1, partial (3%) [THC2647213]
A_23_P64828	5.38786	NM_002534	OAS1	Homo sapiens 2',5'-oligoadenylate synthetase 1, 40/46kDa (OAS1), transcript variant 2, mRNA [NM_002534]
A_23_P500433	5.36243	NM_052813	CARD9	Homo sapiens caspase recruitment domain family, member 9 (CARD9), mRNA [NM_052813]
A_23_P128817	5.34547	NM_004563	PCK2	Homo sapiens phosphoenolpyruvate carboxykinase 2 (mitochondrial) (PCK2), nuclear gene encoding mitochondrial protein, transcript variant 1, mRNA [NM_004563]
A_32_P132206	5.33671	NM_017414	USP18	Homo sapiens ubiquitin specific peptidase 18 (USP18), mRNA [NM_017414]
A_23_P126103	5.30661	NM_001902	CTH	Homo sapiens cystathionase (cystathionine gamma-lyase) (CTH), transcript variant 1, mRNA [NM_001902]
A_23_P4082	5.2848	NM_006584	CCT6B	Homo sapiens chaperonin containing TCP1, subunit 6B (zeta 2) (CCT6B), mRNA [NM_006584]
A_24_P372134	5.27758	NM_018295	TMEM140	Homo sapiens transmembrane protein 140 (TMEM140), mRNA [NM_018295]
A_32_P150040	5.25197	CR606969	CR606969	full-length cDNA clone CS0DF003YF10 of Fetal brain of Homo sapiens (human) [CR606969]
A_23_P416395	5.21774	NM_003714	STC2	Homo sapiens stanniocalcin 2 (STC2), mRNA [NM_003714]
A_32_P176911	5.20098	XM_096733	C14orf72	PREDICTED: Homo sapiens chromosome 14 open reading frame 72 (C14orf72), mRNA [XM_096733]
A_24_P561165	5.15044		A_24_P561165
A_23_P105794	5.10428	NM_033255	EPSTI1	Homo sapiens epithelial stromal interaction 1 (breast) (EPSTI1), transcript variant 2, mRNA [NM_033255]
A_24_P687582	5.06775	AK126966	MGC21874	Homo sapiens cDNA FLJ45019 fis, clone BRAWH3015825. [AK126966]
A_23_P55998	5.06344	NM_005628	SLC1A5	Homo sapiens solute carrier family 1 (neutral amino acid transporter), member 5 (SLC1A5), mRNA [NM_005628]
A_32_P190303	5.05512	NM_198461	LONRF2	Homo sapiens LON peptidase N-terminal domain and ring finger 2 (LONRF2), mRNA [NM_198461]
A_24_P778836	5.04023	NM_015659	RSL1D1	Homo sapiens ribosomal L1 domain containing 1 (RSL1D1), mRNA [NM_015659]
A_23_P166797	5.00457	NM_022147	RTP4	Homo sapiens receptor (chemosensory) transporter protein 4 (RTP4), mRNA [NM_022147]
A_24_P277657	4.97754	NM_006877	GMPR	Homo sapiens guanosine monophosphate reductase (GMPR), mRNA [NM_006877]
A_32_P50670	4.96098	BM807051	BM807051	AGENCOURT_6552906 NIH_MGC_85 Homo sapiens cDNA clone IMAGE:5552012 5', mRNA sequence [BM807051]
A_32_P85593	4.96005	NM_194324	MGC39900	Homo sapiens hypothetical protein MGC39900 (MGC39900), mRNA [NM_194324]
A_32_P219135	4.94651		LOC401317	Homo sapiens cDNA clone IMAGE:30398108. [BC087859]
A_24_P30194	4.93911	NM_012420	IFIT5	Homo sapiens interferon-induced protein with tetratricopeptide repeats 5 (IFIT5), mRNA [NM_012420]
A_23_P200160	4.85837	NM_001014975	CFH	Homo sapiens complement factor H (CFH), transcript variant 2, mRNA [NM_001014975]
A_23_P365685	4.76824	NM_033514	LIMS3	Homo sapiens LIM and senescent cell antigen-like domains 3 (LIMS3), mRNA [NM_033514]
A_23_P430658	4.76181	NM_014571	HEYL	Homo sapiens hairy/enhancer-of-split related with YRPW motif-like (HEYL), mRNA [NM_014571]
A_23_P130194	4.71251	NM_006907	PYCR1	Homo sapiens pyrroline-5-carboxylate reductase 1 (PYCR1), transcript variant 1, mRNA [NM_006907]
A_23_P429998	4.67515	NM_006732	FOSB	Homo sapiens FBJ murine osteosarcoma viral oncogene homolog B (FOSB), mRNA [NM_006732]
A_24_P274270	4.65648	NM_139266	STAT1	Homo sapiens signal transducer and activator of transcription 1, 91kDa (STAT1), transcript variant beta, mRNA [NM_139266]
A_23_P134384	4.65472	NM_014660	PHF14	Homo sapiens PHD finger protein 14 (PHF14), transcript variant 2, mRNA [NM_014660]
A_23_P218463	4.64305	NM_013376	SERTAD1	Homo sapiens SERTA domain containing 1 (SERTAD1), mRNA [NM_013376]
A_23_P38537	4.61515	NM_005557	KRT16	Homo sapiens keratin 16 (focal non-epidermolytic palmoplantar keratoderma) (KRT16), mRNA [NM_005557]
A_23_P152782	4.56848	NM_005533	IFI35	Homo sapiens interferon-induced protein 35 (IFI35), mRNA [NM_005533]
A_23_P370682	4.55357	NM_138456	BATF2	Homo sapiens basic leucine zipper transcription factor, ATF-like 2 (BATF2), mRNA [NM_138456]
A_23_P75786	4.52557	NM_016582	SLC15A3	Homo sapiens solute carrier family 15, member 3 (SLC15A3), mRNA [NM_016582]
A_23_P33093	4.5121	NM_030965	ST6GALNAC5	Homo sapiens ST6 (alpha-N-acetyl-neuraminyl-2,3-beta-galactosyl-1,3)-N-acetylgalactosaminide alpha-2,6-sialyltransferase 5 (ST6GALNAC5), mRNA [NM_030965]
A_23_P120002	4.50074	NM_004510	SP110	Homo sapiens SP110 nuclear body protein (SP110), transcript variant b, mRNA [NM_004510]
A_23_P72737	4.48948	NM_003641	IFITM1	Homo sapiens interferon induced transmembrane protein 1 (9-27) (IFITM1), mRNA [NM_003641]
A_23_P2414	4.47712		C12orf39	Uncharacterized protein C12orf39 precursor [Contains: Putative amidated peptide NWTPQAMLYLKGAQ]. [Source:Uniprot/SWISSPROT;Acc:Q9BT56] [ENST00000256969]
A_24_P191312	4.46996	NM_003038	SLC1A4	Homo sapiens solute carrier family 1 (glutamate/neutral amino acid transporter), member 4 (SLC1A4), mRNA [NM_003038]
A_23_P63660	4.46876	NM_032333	C10orf58	Homo sapiens chromosome 10 open reading frame 58 (C10orf58), mRNA [NM_032333]
A_23_P310094	4.46633	AL833294	SYNPO2	Homo sapiens mRNA; cDNA DKFZp451G189 (from clone DKFZp451G189). [AL833294]
A_24_P162145	4.46551	AK074181	AK074181	Homo sapiens mRNA for FLJ00254 protein. [AK074181]
A_32_P174083	4.44364	NM_018947	CYCS	Homo sapiens cytochrome c, somatic (CYCS), nuclear gene encoding mitochondrial protein, mRNA [NM_018947]
A_23_P368934	4.40917	AB046765	KIAA1545	Homo sapiens mRNA for KIAA1545 protein, partial cds. [AB046765]
A_23_P77117	4.39182	NM_023003	TM6SF1	Homo sapiens transmembrane 6 superfamily member 1 (TM6SF1), mRNA [NM_023003]
A_32_P2050	4.37044		THC2631248	Q7WVU3_ACTPL (Q7WVU3) Collagen adhesin (Fragment), partial (5%) [THC2631248]
A_23_P11644	4.3669	NM_006945	SPRR2D	Homo sapiens small proline-rich protein 2D (SPRR2D), mRNA [NM_006945]
A_32_P161262	4.36072		THC2651722
A_24_P356601	4.35951	NM_006460	HEXIM1	Homo sapiens hexamethylene bis-acetamide inducible 1 (HEXIM1), mRNA [NM_006460]
A_24_P204358	4.34844	NM_153824	PYCR1	Homo sapiens pyrroline-5-carboxylate reductase 1 (PYCR1), transcript variant 2, mRNA [NM_153824]
A_24_P16124	4.34349	NR_001590	IFITM4P	Homo sapiens interferon induced transmembrane protein 4 pseudogene (IFITM4P) on chromosome 6 [NR_001590]
A_23_P375494	4.341	NM_004364	CEBPA	Homo sapiens CCAAT/enhancer binding protein (C/EBP), alpha (CEBPA), mRNA [NM_004364]
A_23_P170186	4.32432	NM_017570	OPLAH	Homo sapiens 5-oxoprolinase (ATP-hydrolysing) (OPLAH), mRNA [NM_017570]
A_23_P20814	4.28886	NM_014314	DDX58	Homo sapiens DEAD (Asp-Glu-Ala-Asp) box polypeptide 58 (DDX58), mRNA [NM_014314]
A_23_P160025	4.26713	NM_005531	IFI16	Homo sapiens interferon, gamma-inducible protein 16 (IFI16), mRNA [NM_005531]
A_23_P59877	4.25962	NM_001444	FABP5	Homo sapiens fatty acid binding protein 5 (psoriasis-associated) (FABP5), mRNA [NM_001444]
A_23_P90172	4.23722	NM_014330	PPP1R15A	Homo sapiens protein phosphatase 1, regulatory (inhibitor) subunit 15A (PPP1R15A), mRNA [NM_014330]
A_23_P65651	4.22715	NM_004184	WARS	Homo sapiens tryptophanyl-tRNA synthetase (WARS), transcript variant 1, mRNA [NM_004184]
A_24_P222358	4.2257		ENST00000326678	Homo sapiens hypothetical protein LOC643837, mRNA (cDNA clone IMAGE:4431274), partial cds. [BC015393]
A_23_P53198	4.2219	NM_032564	DGAT2	Homo sapiens diacylglycerol O-acyltransferase homolog 2 (mouse) (DGAT2), mRNA [NM_032564]
A_23_P385771	4.21113	NM_152911	PAOX	Homo sapiens polyamine oxidase (exo-N4-amino) (PAOX), transcript variant 1, mRNA [NM_152911]
A_23_P11984	4.21045	NM_201649	SLC6A9	Homo sapiens solute carrier family 6 (neurotransmitter transporter, glycine), member 9 (SLC6A9), transcript variant 2, mRNA [NM_201649]
A_32_P17182	4.13998	N48043	N48043	N48043 yy23h06.r1 Soares melanocyte 2NbHM Homo sapiens cDNA clone IMAGE:272123 5' similar to gb:X04665_cds1 THROMBOSPONDIN 1 PRECURSOR (HUMAN);, mRNA sequence [N48043]
A_24_P118892	4.1375	NM_004029	IRF7	Homo sapiens interferon regulatory factor 7 (IRF7), transcript variant b, mRNA [NM_004029]
A_23_P108842	4.1289	NM_004418	DUSP2	Homo sapiens dual specificity phosphatase 2 (DUSP2), mRNA [NM_004418]
A_24_P291401	4.12639	NM_153342	TMEM150	Homo sapiens transmembrane protein 150 (TMEM150), transcript variant 2, mRNA [NM_153342]
A_23_P331908	4.11612	AK097878	PRDM11	Homo sapiens cDNA FLJ40559 fis, clone THYMU2002910. [AK097878]
A_23_P259692	4.09916	NM_058179	PSAT1	Homo sapiens phosphoserine aminotransferase 1 (PSAT1), transcript variant 1, mRNA [NM_058179]
A_23_P107963	4.09225	NM_000148	FUT1	Homo sapiens fucosyltransferase 1 (galactoside 2-alpha-L-fucosyltransferase, H blood group) (FUT1), mRNA [NM_000148]
A_24_P673063	4.08539	NM_001444	FABP5	Homo sapiens fatty acid binding protein 5 (psoriasis-associated) (FABP5), mRNA [NM_001444]
A_24_P7040	4.08042	XR_018504	LOC123862	PREDICTED: Homo sapiens similar to Interferon-induced transmembrane protein 3 (Interferon-inducible protein 1-8U) (LOC123862), mRNA [XR_018504]
A_23_P358709	4.06973	NM_020731	AHRR	Homo sapiens aryl-hydrocarbon receptor repressor (AHRR), mRNA [NM_020731]
A_32_P70315	4.02344	NM_003256	TIMP4	Homo sapiens TIMP metallopeptidase inhibitor 4 (TIMP4), mRNA [NM_003256]
A_24_P221485	4.01555	XR_019592	LOC651255	PREDICTED: Homo sapiens similar to phosphoserine aminotransferase isoform 2 (LOC651255), mRNA [XR_019592]
A_24_P928510	3.99948	NM_053055	THEM4	Homo sapiens thioesterase superfamily member 4 (THEM4), mRNA [NM_053055]
A_23_P206077	3.99523	NM_022767	ISG20L1	Homo sapiens interferon stimulated exonuclease gene 20kDa-like 1 (ISG20L1), mRNA [NM_022767]
A_24_P254933	3.98979		ENST00000270031	interferon induced transmembrane protein 3 (1-8U) (IFITM3), mRNA [Source:RefSeq_dna;Acc:NM_021034] [ENST00000270031]
A_24_P190472	3.96703	NM_003064	SLPI	Homo sapiens secretory leukocyte peptidase inhibitor (SLPI), mRNA [NM_003064]
A_24_P4373	3.95225	NM_153045	C9orf91	Homo sapiens chromosome 9 open reading frame 91 (C9orf91), mRNA [NM_153045]
A_23_P125107	3.95201	NM_005514	HLA-B	Homo sapiens major histocompatibility complex, class I, B (HLA-B), mRNA [NM_005514]
A_24_P91780	3.95028	NM_024866	ADM2	Homo sapiens adrenomedullin 2 (ADM2), mRNA [NM_024866]
A_23_P328545	3.94017	NM_014211	GABRP	Homo sapiens gamma-aminobutyric acid (GABA) A receptor, pi (GABRP), mRNA [NM_014211]
A_23_P95917	3.9312	BC008457	HLA-C	Homo sapiens major histocompatibility complex, class I, C, mRNA (cDNA clone MGC:14707 IMAGE:4249847), complete cds. [BC008457]
A_23_P158239	3.92845	NM_005412	SHMT2	Homo sapiens serine hydroxymethyltransferase 2 (mitochondrial) (SHMT2), mRNA [NM_005412]
A_23_P352957	3.91846	AK022913	USP36	Homo sapiens cDNA FLJ12851 fis, clone NT2RP2003401, weakly similar to UBIQUITIN CARBOXYL-TERMINAL HYDROLASE DUB-1 (EC 3.1.2.15). [AK022913]
A_24_P224727	3.9072	NM_004364	CEBPA	Homo sapiens CCAAT/enhancer binding protein (C/EBP), alpha (CEBPA), mRNA [NM_004364]
A_23_P210581	3.90522	NM_002237	KCNG1	Homo sapiens potassium voltage-gated channel, subfamily G, member 1 (KCNG1), transcript variant 1, mRNA [NM_002237]
A_23_P116557	3.90148	NM_009587	LGALS9	Homo sapiens lectin, galactoside-binding, soluble, 9 (galectin 9) (LGALS9), transcript variant long, mRNA [NM_009587]
A_23_P355244	3.89709	NM_017654	SAMD9	Homo sapiens sterile alpha motif domain containing 9 (SAMD9), mRNA [NM_017654]
A_23_P217866	3.89041	NM_005531	IFI16	Homo sapiens interferon, gamma-inducible protein 16 (IFI16), mRNA [NM_005531]
A_23_P334870	3.87635	NM_145316	C6orf128	Homo sapiens chromosome 6 open reading frame 128 (C6orf128), mRNA [NM_145316]
A_24_P101771	3.87275		A_24_P101771
A_32_P407245	3.86881	NM_024902	FLJ13236	Homo sapiens hypothetical protein FLJ13236 (FLJ13236), mRNA [NM_024902]
A_23_P411188	3.86536	NM_020402	CHRNA10	Homo sapiens cholinergic receptor, nicotinic, alpha 10 (CHRNA10), mRNA [NM_020402]
A_23_P95851	3.84868	NM_024803	TUBAL3	Homo sapiens tubulin, alpha-like 3 (TUBAL3), mRNA [NM_024803]
A_24_P408047	3.83688	NM_020904	PLEKHA4	Homo sapiens pleckstrin homology domain containing, family A (phosphoinositide binding specific) member 4 (PLEKHA4), mRNA [NM_020904]
A_32_P204676	3.83187	NM_001444	FABP5	Homo sapiens fatty acid binding protein 5 (psoriasis-associated) (FABP5), mRNA [NM_001444]
A_24_P253723	3.8315	NM_032895	MGC14376	Homo sapiens hypothetical protein MGC14376 (MGC14376), transcript variant 1, mRNA [NM_032895]
A_23_P67224	3.80973	NM_003811	TNFSF9	Homo sapiens tumor necrosis factor (ligand) superfamily, member 9 (TNFSF9), mRNA [NM_003811]
A_23_P87545	3.79423	NM_021034	IFITM3	Homo sapiens interferon induced transmembrane protein 3 (1-8U) (IFITM3), mRNA [NM_021034]
A_23_P37892	3.78669	NM_133443	GPT2	Homo sapiens glutamic pyruvate transaminase (alanine aminotransferase) 2 (GPT2), mRNA [NM_133443]
A_23_P257057	3.7708	NM_016647	C8orf55	Homo sapiens chromosome 8 open reading frame 55 (C8orf55), mRNA [NM_016647]
A_23_P7882	3.70915	BC022217	C6orf85	Homo sapiens chromosome 6 open reading frame 85, mRNA (cDNA clone IMAGE:3846727), complete cds. [BC022217]
A_23_P52986	3.7055	NM_152718	VWCE	Homo sapiens von Willebrand factor C and EGF domains (VWCE), mRNA [NM_152718]
A_32_P146659	3.699	NM_001008745	LOC401431	Homo sapiens hypothetical gene LOC401431 (LOC401431), mRNA [NM_001008745]
A_24_P142118	3.69455	NM_003246	THBS1	Homo sapiens thrombospondin 1 (THBS1), mRNA [NM_003246]
A_23_P212779	3.66624	NM_015393	DKFZP564O0823	Homo sapiens DKFZP564O0823 protein (DKFZP564O0823), mRNA [NM_015393]
A_24_P372643	3.66091	NM_007105	SLC22A18AS	Homo sapiens solute carrier family 22 (organic cation transporter), member 18 antisense (SLC22A18AS), mRNA [NM_007105]
A_32_P167471	3.65315	AK125038	AK125038	Homo sapiens cDNA FLJ43048 fis, clone BRTHA3004502. [AK125038]
A_23_P71570	3.65205	NM_053001	OSR2	Homo sapiens odd-skipped related 2 (Drosophila) (OSR2), mRNA [NM_053001]
A_23_P356755	3.65075	NM_001806	CEBPG	Homo sapiens CCAAT/enhancer binding protein (C/EBP), gamma (CEBPG), mRNA [NM_001806]
A_24_P109214	3.63919	NM_001645	APOC1	Homo sapiens apolipoprotein C-I (APOC1), mRNA [NM_001645]
A_24_P85775	3.63501	NM_004848	C1orf38	Homo sapiens chromosome 1 open reading frame 38 (C1orf38), transcript variant 1, mRNA [NM_004848]
A_23_P38346	3.63062	NM_024119	LGP2	Homo sapiens likely ortholog of mouse D11lgp2 (LGP2), mRNA [NM_024119]
A_23_P160881	3.62554	NM_001009568	SMPDL3B	Homo sapiens sphingomyelin phosphodiesterase, acid-like 3B (SMPDL3B), transcript variant 2, mRNA [NM_001009568]
A_23_P125109	3.6207		A_23_P125109
A_24_P418044	3.61917	BC089454	BC089454	Homo sapiens cDNA clone MGC:105145 IMAGE:30563285, complete cds. [BC089454]
A_23_P259863	3.61215	NM_020406	CD177	Homo sapiens CD177 molecule (CD177), mRNA [NM_020406]
A_23_P91230	3.59787	NM_003064	SLPI	Homo sapiens secretory leukocyte peptidase inhibitor (SLPI), mRNA [NM_003064]
A_23_P97860	3.57632	NM_000235	LIPA	Homo sapiens lipase A, lysosomal acid, cholesterol esterase (Wolman disease) (LIPA), mRNA [NM_000235]
A_23_P211167	3.57602	NM_004928	C21orf2	Homo sapiens chromosome 21 open reading frame 2 (C21orf2), mRNA [NM_004928]
A_23_P362712	3.54637	NM_148912	ABHD11	Homo sapiens abhydrolase domain containing 11 (ABHD11), mRNA [NM_148912]
A_32_P20221	3.5379	AK095738	AK095738	Homo sapiens cDNA FLJ38419 fis, clone FEBRA2009846. [AK095738]
A_32_P115220	3.53407	NM_152569	C9orf66	Homo sapiens chromosome 9 open reading frame 66 (C9orf66), mRNA [NM_152569]
A_23_P85783	3.52831	NM_006623	PHGDH	Homo sapiens phosphoglycerate dehydrogenase (PHGDH), mRNA [NM_006623]
A_23_P75811	3.52133	NM_002394	SLC3A2	Homo sapiens solute carrier family 3 (activators of dibasic and neutral amino acid transport), member 2 (SLC3A2), transcript variant 3, mRNA [NM_002394]
A_23_P148047	3.51821	NM_000958	PTGER4	Homo sapiens prostaglandin E receptor 4 (subtype EP4) (PTGER4), mRNA [NM_000958]
A_24_P109838	3.51433	NM_182767	SLC6A15	Homo sapiens solute carrier family 6, member 15 (SLC6A15), transcript variant 1, mRNA [NM_182767]
A_24_P378019	3.50872	NM_004031	IRF7	Homo sapiens interferon regulatory factor 7 (IRF7), transcript variant d, mRNA [NM_004031]
A_23_P169629	3.48615	NM_005412	SHMT2	Homo sapiens serine hydroxymethyltransferase 2 (mitochondrial) (SHMT2), mRNA [NM_005412]
A_24_P614148	3.48471	BC065547	GUSBL2	Homo sapiens glucuronidase, beta-like 2, mRNA (cDNA clone IMAGE:6047050). [BC065547]
A_24_P17870	3.47811	NM_006674	HCP5	Homo sapiens HLA complex P5 (HCP5), mRNA [NM_006674]
A_23_P388190	3.47417	NM_033081	DIDO1	Homo sapiens death inducer-obliterator 1 (DIDO1), transcript variant 4, mRNA [NM_033081]
A_23_P4649	3.47027	NM_001645	APOC1	Homo sapiens apolipoprotein C-I (APOC1), mRNA [NM_001645]
A_32_P230465	3.46893	AL133570	AL133570	Homo sapiens mRNA; cDNA DKFZp434L201 (from clone DKFZp434L201) [AL133570]
A_23_P74852	3.45202	AL035301	PIGC	H.sapiens gene from PAC 106H8. [AL035301]
A_24_P295791	3.44634	NM_032564	DGAT2	Homo sapiens diacylglycerol O-acyltransferase homolog 2 (mouse) (DGAT2), mRNA [NM_032564]
A_24_P263767	3.44517		ENST00000376793	MHC class I HLA-J antigen (Fragment). [Source:Uniprot/SPTREMBL;Acc:Q30175] [ENST00000376793]
A_24_P20524	3.43142	NM_152681	FLJ38482	Homo sapiens hypothetical protein FLJ38482 (FLJ38482), mRNA [NM_152681]
A_23_P313512	3.42967	NM_152640	DCP1B	Homo sapiens DCP1 decapping enzyme homolog B (S. cerevisiae) (DCP1B), mRNA [NM_152640]
A_24_P187970	3.42421	NM_007365	PADI2	Homo sapiens peptidyl arginine deiminase, type II (PADI2), mRNA [NM_007365]
A_24_P335305	3.42248	NM_006187	OAS3	Homo sapiens 2'-5'-oligoadenylate synthetase 3, 100kDa (OAS3), mRNA [NM_006187]
A_23_P253661	3.42235	NM_024902	FLJ13236	Homo sapiens hypothetical protein FLJ13236 (FLJ13236), mRNA [NM_024902]
A_32_P167592	3.4221		ENST00000339867	similar to Interferon-induced transmembrane protein 3 (Interferon-inducible protein 1-8U) (LOC650205), mRNA [Source:RefSeq_dna;Acc:XR_018421] [ENST00000339867]
A_23_P401568	3.41903	NM_005911	MAT2A	Homo sapiens methionine adenosyltransferase II, alpha (MAT2A), mRNA [NM_005911]
A_23_P93032	3.41505	NM_032367	ZBED3	Homo sapiens zinc finger, BED-type containing 3 (ZBED3), mRNA [NM_032367]
A_23_P47691	3.41303	NM_003141	TRIM21	Homo sapiens tripartite motif-containing 21 (TRIM21), mRNA [NM_003141]
A_23_P113716	3.40819	BC002463	HLA-C	Homo sapiens major histocompatibility complex, class I, C, mRNA (cDNA clone MGC:2285 IMAGE:3345005), complete cds. [BC002463]
A_23_P79302	3.40776	NM_177964	LOC130576	Homo sapiens hypothetical protein LOC130576 (LOC130576), mRNA [NM_177964]
A_32_P87703	3.39939	NM_005911	MAT2A	Homo sapiens methionine adenosyltransferase II, alpha (MAT2A), mRNA [NM_005911]
A_23_P126836	3.39569	NM_003326	TNFSF4	Homo sapiens tumor necrosis factor (ligand) superfamily, member 4 (tax-transcriptionally activated glycoprotein 1, 34kDa) (TNFSF4), mRNA [NM_003326]
A_24_P147765	3.39472	NM_024955	FOXRED2	Homo sapiens FAD-dependent oxidoreductase domain containing 2 (FOXRED2), mRNA [NM_024955]
A_23_P1170	3.38216	NM_174890	ANUBL1	Homo sapiens AN1, ubiquitin-like, homolog (Xenopus laevis) (ANUBL1), mRNA [NM_174890]
A_24_P598919	3.38171		THC2713545	Q6TDT1_HUMAN (Q6TDT1) Protein transactivated by hepatitis B virus E antigen, partial (34%) [THC2713545]
A_23_P200043	3.38022		KIAA0562	Uncharacterized protein KIAA0562. [Source:Uniprot/SWISSPROT;Acc:O60308] [ENST00000263739]
A_24_P936272	3.37954		ENST00000383518	HLA class I histocompatibility antigen, Cw-5 alpha chain precursor (MHC class I antigen Cw*5). [Source:Uniprot/SWISSPROT;Acc:Q9TNN7] [ENST00000383518]
A_24_P418138	3.36727	AF218021	AF218021	Homo sapiens clone PP552 unknown mRNA. [AF218021]
A_23_P28595	3.36503	NM_004405	DLX2	Homo sapiens distal-less homeobox 2 (DLX2), mRNA [NM_004405]
A_23_P78244	3.36279	BC053363	BC053363	Homo sapiens cDNA clone IMAGE:6141118, partial cds. [BC053363]
A_23_P110196	3.36128	NM_016323	HERC5	Homo sapiens hect domain and RLD 5 (HERC5), mRNA [NM_016323]
A_32_P157504	3.33847	AK094629	AK094629	Homo sapiens cDNA FLJ37310 fis, clone BRAMY2016706. [AK094629]
A_24_P110012	3.33673	NM_001004349	FLJ45422	Homo sapiens FLJ45422 protein (FLJ45422), mRNA [NM_001004349]
A_24_P287043	3.33183	NM_006435	IFITM2	Homo sapiens interferon induced transmembrane protein 2 (1-8D) (IFITM2), mRNA [NM_006435]
A_23_P250564	3.33142	NM_005400	PRKCE	Homo sapiens protein kinase C, epsilon (PRKCE), mRNA [NM_005400]
A_23_P73150	3.33059	NM_031421	TTC25	Homo sapiens tetratricopeptide repeat domain 25 (TTC25), mRNA [NM_031421]
A_24_P117620	3.32702	NM_018584	CAMK2N1	Homo sapiens calcium/calmodulin-dependent protein kinase II inhibitor 1 (CAMK2N1), mRNA [NM_018584]
A_23_P415663	3.3012	NM_145719	TIGD3	Homo sapiens tigger transposable element derived 3 (TIGD3), mRNA [NM_145719]
A_23_P109055	3.29756	NM_033550	TP53RK	Homo sapiens TP53 regulating kinase (TP53RK), mRNA [NM_033550]
A_32_P51119	3.28628	NM_152709	STOX1	Homo sapiens storkhead box 1 (STOX1), mRNA [NM_152709]
A_24_P868905	3.28416	XR_018907	LOC391020	PREDICTED: Homo sapiens similar to Interferon-induced transmembrane protein 3 (Interferon-inducible protein 1-8U) (LOC391020), mRNA [XR_018907]
A_24_P900555	3.28277	XR_019510	LOC652810	PREDICTED: Homo sapiens similar to Argininosuccinate synthase (Citrulline--aspartate ligase) (LOC652810), mRNA [XR_019510]
A_23_P321846	3.28191	NM_002251	KCNS1	Homo sapiens potassium voltage-gated channel, delayed-rectifier, subfamily S, member 1 (KCNS1), mRNA [NM_002251]
A_23_P11800	3.27729	NM_018584	CAMK2N1	Homo sapiens calcium/calmodulin-dependent protein kinase II inhibitor 1 (CAMK2N1), mRNA [NM_018584]
A_23_P13057	3.27106	NM_020229	PRDM11	Homo sapiens PR domain containing 11 (PRDM11), mRNA [NM_020229]
A_23_P46725	3.26778	NM_025209	EPC1	Homo sapiens enhancer of polycomb homolog 1 (Drosophila) (EPC1), mRNA [NM_025209]
A_23_P147641	3.26135	NM_003195	TCEA2	Homo sapiens transcription elongation factor A (SII), 2 (TCEA2), transcript variant 1, mRNA [NM_003195]
A_32_P234459	3.2508	NR_001434	HLA-H	Homo sapiens major histocompatibility complex, class I, H (pseudogene) (HLA-H) on chromosome 6 [NR_001434]
A_24_P174063	3.24324		A_24_P174063
A_24_P376902	3.23867	NM_138468	ICA1L	Homo sapiens islet cell autoantigen 1,69kDa-like (ICA1L), transcript variant 1, mRNA [NM_138468]
A_23_P105862	3.22921	NM_023037	FRY	Homo sapiens furry homolog (Drosophila) (FRY), mRNA [NM_023037]
A_23_P67360	3.22374	NM_020904	PLEKHA4	Homo sapiens pleckstrin homology domain containing, family A (phosphoinositide binding specific) member 4 (PLEKHA4), mRNA [NM_020904]
A_23_P128375	3.22342	NM_032829	C12orf34	Homo sapiens chromosome 12 open reading frame 34 (C12orf34), mRNA [NM_032829]
A_24_P175707	3.2215	NM_153347	TMEM86A	Homo sapiens transmembrane protein 86A (TMEM86A), mRNA [NM_153347]
A_23_P164196	3.20936	NM_138281	DLX4	Homo sapiens distal-less homeobox 4 (DLX4), transcript variant 1, mRNA [NM_138281]
A_23_P150069	3.20294	NM_001009943	ANKRD16	Homo sapiens ankyrin repeat domain 16 (ANKRD16), transcript variant 4, mRNA [NM_001009943]
A_23_P27656	3.19818	NM_199249	C19orf48	Homo sapiens chromosome 19 open reading frame 48 (C19orf48), mRNA [NM_199249]
A_24_P358137	3.19731	NM_173632	ZNF776	Homo sapiens zinc finger protein 776 (ZNF776), mRNA [NM_173632]
A_23_P330611	3.19051	NM_003387	WIPF1	Homo sapiens WAS/WASL interacting protein family, member 1 (WIPF1), transcript variant 1, mRNA [NM_003387]
A_24_P1731	3.1895	NM_005587	MEF2A	Homo sapiens MADS box transcription enhancer factor 2, polypeptide A (myocyte enhancer factor 2A) (MEF2A), mRNA [NM_005587]
A_23_P214432	3.18353		THC2548775
A_23_P18493	3.18303	NM_080685	PTPN13	Homo sapiens protein tyrosine phosphatase, non-receptor type 13 (APO-1/CD95 (Fas)-associated phosphatase) (PTPN13), transcript variant 4, mRNA [NM_080685]
A_23_P145874	3.17905	NM_152703	SAMD9L	Homo sapiens sterile alpha motif domain containing 9-like (SAMD9L), mRNA [NM_152703]
A_23_P70968	3.17733	NM_006896	HOXA7	Homo sapiens homeobox A7 (HOXA7), mRNA [NM_006896]
A_23_P23074	3.17399	NM_006417	IFI44	Homo sapiens interferon-induced protein 44 (IFI44), mRNA [NM_006417]
A_24_P916496	3.1714	NM_002737	PRKCA	Homo sapiens protein kinase C, alpha (PRKCA), mRNA [NM_002737]
A_24_P212565	3.17043	XM_941086	LOC651831	PREDICTED: Homo sapiens similar to CG31232-PA, isoform A (LOC651831), mRNA [XM_941086]
A_23_P143374	3.16039	NM_025176	RP4-691N24.1	Homo sapiens KIAA0980 protein (KIAA0980), mRNA [NM_025176]
A_23_P119266	3.15778	NM_001375	DNASE2	Homo sapiens deoxyribonuclease II, lysosomal (DNASE2), mRNA [NM_001375]
A_23_P422851	3.15432	NM_138375	CABLES1	Homo sapiens Cdk5 and Abl enzyme substrate 1 (CABLES1), mRNA [NM_138375]
A_23_P156907	3.14963	NM_018013	SOBP	Homo sapiens sine oculis binding protein homolog (Drosophila) (SOBP), mRNA [NM_018013]
A_24_P326082	3.14634	NM_005516	HLA-E	Homo sapiens major histocompatibility complex, class I, E (HLA-E), mRNA [NM_005516]
A_23_P334630	3.14002	NM_003724	JRK	Homo sapiens jerky homolog (mouse) (JRK), transcript variant 1, mRNA [NM_003724]
A_24_P301195	3.13764	NM_006821	ACOT2	Homo sapiens acyl-CoA thioesterase 2 (ACOT2), mRNA [NM_006821]
A_23_P139123	3.1327	NM_000062	SERPING1	Homo sapiens serpin peptidase inhibitor, clade G (C1 inhibitor), member 1, (angioedema, hereditary) (SERPING1), transcript variant 1, mRNA [NM_000062]
A_24_P161933	3.12307	BC091497	MICA	Homo sapiens MHC class I polypeptide-related sequence A, mRNA (cDNA clone MGC:111087 IMAGE:30386550), complete cds. [BC091497]
A_23_P411431	3.11342		MTA3	Metastasis-associated protein MTA3. [Source:Uniprot/SWISSPROT;Acc:Q9BTC8] [ENST00000282366]
A_24_P342807	3.11298	NM_017964	SLC30A6	Homo sapiens solute carrier family 30 (zinc transporter), member 6 (SLC30A6), mRNA [NM_017964]
A_24_P418386	3.11059	XR_019449	LOC644422	PREDICTED: Homo sapiens similar to arginine [XR_019449]
A_24_P56363	3.10969	NM_030925	CAB39L	Homo sapiens calcium binding protein 39-like (CAB39L), transcript variant 1, mRNA [NM_030925]
A_23_P80353	3.10698	NM_031488	L3MBTL2	Homo sapiens l(3)mbt-like 2 (Drosophila) (L3MBTL2), mRNA [NM_031488]
A_23_P167509	3.10074	NM_001037332	CYFIP2	Homo sapiens cytoplasmic FMR1 interacting protein 2 (CYFIP2), transcript variant 2, mRNA [NM_001037332]
A_23_P344481	3.10072	NM_152709	STOX1	Homo sapiens storkhead box 1 (STOX1), mRNA [NM_152709]
A_32_P220762	3.09419	AK123248	AK123248	Homo sapiens cDNA FLJ41254 fis, clone BRAMY2033594. [AK123248]
A_23_P65442	3.08798	NM_006084	ISGF3G	Homo sapiens interferon-stimulated transcription factor 3, gamma 48kDa (ISGF3G), mRNA [NM_006084]
A_23_P53126	3.08747	NM_005574	LMO2	Homo sapiens LIM domain only 2 (rhombotin-like 1) (LMO2), mRNA [NM_005574]
A_23_P89343	3.08596	NM_152244	SNX11	Homo sapiens sorting nexin 11 (SNX11), transcript variant 1, mRNA [NM_152244]
A_32_P214284	3.08113	AK094447	AK094447	Homo sapiens cDNA FLJ37128 fis, clone BRACE2022928. [AK094447]
A_23_P432360	3.07731	NM_000303	PMM2	Homo sapiens phosphomannomutase 2 (PMM2), mRNA [NM_000303]
A_23_P71855	3.07629	NM_001735	C5	Homo sapiens complement component 5 (C5), mRNA [NM_001735]
A_23_P63668	3.07062	NM_012420	IFIT5	Homo sapiens interferon-induced protein with tetratricopeptide repeats 5 (IFIT5), mRNA [NM_012420]
A_32_P17635	3.06989	NM_032102	SFRS2B	Homo sapiens splicing factor, arginine/serine-rich 2B (SFRS2B), mRNA [NM_032102]
A_23_P135294	3.065	NM_000692	ALDH1B1	Homo sapiens aldehyde dehydrogenase 1 family, member B1 (ALDH1B1), nuclear gene encoding mitochondrial protein, mRNA [NM_000692]
A_23_P149375	3.06252	NM_053055	THEM4	Homo sapiens thioesterase superfamily member 4 (THEM4), mRNA [NM_053055]
A_24_P364236	3.06115	NM_004549	NDUFC2	Homo sapiens NADH dehydrogenase (ubiquinone) 1, subcomplex unknown, 2, 14.5kDa (NDUFC2), mRNA [NM_004549]
A_23_P16058	3.05882	NM_145288	ZNF342	Homo sapiens zinc finger protein 342 (ZNF342), mRNA [NM_145288]
A_23_P145264	3.05721	NM_018950	HLA-F	Homo sapiens major histocompatibility complex, class I, F (HLA-F), mRNA [NM_018950]
A_32_P191285	3.05663		THC2727164
A_24_P860781	3.05424	AK092921	AK092921	Homo sapiens cDNA FLJ35602 fis, clone SPLEN2009088, highly similar to HLA CLASS I HISTOCOMPATIBILITY ANTIGEN. [AK092921]
A_23_P90790	3.05223	NM_199227	MAP1D	Homo sapiens methionine aminopeptidase 1D (MAP1D), mRNA [NM_199227]
A_23_P315843	3.05057	NM_020967	NCOA5	Homo sapiens nuclear receptor coactivator 5 (NCOA5), mRNA [NM_020967]
A_24_P921264	3.04908		THC2549847
A_24_P298409	3.04756	NM_002117	HLA-C	Homo sapiens major histocompatibility complex, class I, C (HLA-C), mRNA [NM_002117]
A_23_P32404	3.04655	NM_002201	ISG20	Homo sapiens interferon stimulated exonuclease gene 20kDa (ISG20), mRNA [NM_002201]
A_23_P70539	3.04517	BC002463	HLA-C	Homo sapiens major histocompatibility complex, class I, C, mRNA (cDNA clone MGC:2285 IMAGE:3345005), complete cds. [BC002463]
A_24_P33055	3.04272		A_24_P33055
A_32_P460973	3.04195	NM_005516	HLA-E	Homo sapiens major histocompatibility complex, class I, E (HLA-E), mRNA [NM_005516]
A_23_P142750	3.02976	NM_002759	EIF2AK2	Homo sapiens eukaryotic translation initiation factor 2-alpha kinase 2 (EIF2AK2), mRNA [NM_002759]
A_32_P40744	3.0286		THC2514053	FABPE_HUMAN (Q01469) Fatty acid-binding protein, epidermal (E-FABP) (Psoriasis-associated fatty acid-binding protein homolog) (PA-FABP), partial (19%) [THC2514053]
A_24_P407704	3.02678		THC2538822
A_23_P45304	3.02644	NM_021083	XK	Homo sapiens X-linked Kx blood group (McLeod syndrome) (XK), mRNA [NM_021083]
A_32_P100683	3.02365	AK092338	TTC28	Homo sapiens cDNA FLJ35019 fis, clone OCBBF2014541. [AK092338]
A_24_P652609	3.0235	AK054645	RP11-138L21.1	Homo sapiens cDNA FLJ30083 fis, clone BGGI12001097, weakly similar to Homo sapiens contactin associated protein (Caspr) mRNA. [AK054645]
A_32_P108738	3.01468	AK023472	AK023472	Homo sapiens cDNA FLJ13410 fis, clone PLACE1001720. [AK023472]
A_24_P803885	3.01383		ENST00000355873	CDNA FLJ43187 fis, clone FCBBF3023443. [Source:Uniprot/SPTREMBL;Acc:Q6ZUZ4] [ENST00000355873]
A_32_P57453	3.0121	NM_012166	FBXO10	Homo sapiens F-box protein 10 (FBXO10), mRNA [NM_012166]
A_24_P306814	3.01185		A_24_P306814
A_23_P156667	3.00892	NM_002714	PPP1R10	Homo sapiens protein phosphatase 1, regulatory (inhibitor) subunit 10 (PPP1R10), mRNA [NM_002714]
A_24_P360722	3.00598	NM_014974	DIP2C	Homo sapiens DIP2 disco-interacting protein 2 homolog C (Drosophila) (DIP2C), mRNA [NM_014974]
A_32_P73796	3.00004	NM_014906	PPM1E	Homo sapiens protein phosphatase 1E (PP2C domain containing) (PPM1E), mRNA [NM_014906]
A_32_P134968	2.99608	NM_001024858	SPTB	Homo sapiens spectrin, beta, erythrocytic (includes spherocytosis, clinical type I) (SPTB), transcript variant 1, mRNA [NM_001024858]
A_32_P119248	2.99582	NM_207305	FOXD4	Homo sapiens forkhead box D4 (FOXD4), mRNA [NM_207305]
A_32_P34444	2.99037	NM_025135	FHOD3	Homo sapiens formin homology 2 domain containing 3 (FHOD3), mRNA [NM_025135]
A_23_P306479	2.98945		ENST00000309829	Homo sapiens hypothetical LOC100009676, mRNA (cDNA clone IMAGE:2989953), partial cds. [BC003066]
A_32_P48856	2.98908		THC2505349	ALU6_HUMAN (P39193) Alu subfamily SP sequence contamination warning entry, partial (13%) [THC2505349]
A_24_P244470	2.9881	NM_194358	RNF41	Homo sapiens ring finger protein 41 (RNF41), transcript variant 2, mRNA [NM_194358]
A_23_P48570	2.98805	NM_182908	DHRS2	Homo sapiens dehydrogenase/reductase (SDR family) member 2 (DHRS2), transcript variant 1, mRNA [NM_182908]
A_24_P564462	2.98112	NM_020375	C12orf5	Homo sapiens chromosome 12 open reading frame 5 (C12orf5), mRNA [NM_020375]
A_23_P140978	2.97606	NM_005741	ZNF263	Homo sapiens zinc finger protein 263 (ZNF263), mRNA [NM_005741]
A_23_P14255	2.96931		ENST00000378172	Guanylate cyclase soluble subunit beta-2 (EC 4.6.1.2) (GCS-beta-2). [Source:Uniprot/SWISSPROT;Acc:O75343] [ENST00000378172]
A_24_P175188	2.96402	NM_017654	SAMD9	Homo sapiens sterile alpha motif domain containing 9 (SAMD9), mRNA [NM_017654]
A_23_P39856	2.96367	NM_012275	IL1F5	Homo sapiens interleukin 1 family, member 5 (delta) (IL1F5), transcript variant 1, mRNA [NM_012275]
A_24_P305223	2.96243	NM_172241	CTAGE1	Homo sapiens cutaneous T-cell lymphoma-associated antigen 1 (CTAGE1), transcript variant 1, mRNA [NM_172241]
A_32_P79966	2.96004		THC2553131	Q59FA2_HUMAN (Q59FA2) Splicing factor, arginine/serine-rich 1 (Splicing factor 2, alternate splicing factor) variant (Fragment), partial (18%) [THC2553131]
A_32_P23872	2.96004		A_32_P23872
A_23_P84350	2.95137	NM_024596	MCPH1	Homo sapiens microcephaly, primary autosomal recessive 1 (MCPH1), mRNA [NM_024596]
A_23_P115417	2.94988	NM_015149	RGL1	Homo sapiens ral guanine nucleotide dissociation stimulator-like 1 (RGL1), mRNA [NM_015149]
A_24_P358606	2.94938		A_24_P358606
A_32_P30004	2.94676	AF086044	AF086044	Homo sapiens full length insert cDNA clone YX74D05. [AF086044]
A_32_P395879	2.94343	NM_173550	C9orf93	Homo sapiens chromosome 9 open reading frame 93 (C9orf93), mRNA [NM_173550]
A_24_P915196	2.93917		ENST00000374049	Transmembrane protein C9orf91. [Source:Uniprot/SWISSPROT;Acc:Q5VZI3] [ENST00000374049]
A_23_P47955	2.93426	NM_006187	OAS3	Homo sapiens 2'-5'-oligoadenylate synthetase 3, 100kDa (OAS3), mRNA [NM_006187]
A_23_P383118	2.93126	AB040944	ZSWIM5	Homo sapiens mRNA for KIAA1511 protein, partial cds. [AB040944]
A_23_P218295	2.93109	AK092372	VPS4A	Homo sapiens cDNA FLJ35053 fis, clone OCBBF2018362. [AK092372]
A_23_P153146	2.93008	NM_004361	CDH7	Homo sapiens cadherin 7, type 2 (CDH7), transcript variant b, mRNA [NM_004361]
A_32_P115947	2.92281		GTPBP4	Nucleolar GTP-binding protein 1 (Chronic renal failure gene protein) (GTP-binding protein NGB). [Source:Uniprot/SWISSPROT;Acc:Q9BZE4] [ENST00000381391]
A_23_P42251	2.91841	NM_025263	PRR3	Homo sapiens proline rich 3 (PRR3), transcript variant 1, mRNA [NM_025263]
A_23_P314024	2.91584	NM_018950	HLA-F	Homo sapiens major histocompatibility complex, class I, F (HLA-F), mRNA [NM_018950]
A_23_P309967	2.91046	NM_032486	DCTN5	Homo sapiens dynactin 5 (p25) (DCTN5), mRNA [NM_032486]
A_23_P134854	2.91012	NM_194284	CLDN23	Homo sapiens claudin 23 (CLDN23), mRNA [NM_194284]
A_23_P116037	2.90326	NM_003273	TM7SF2	Homo sapiens transmembrane 7 superfamily member 2 (TM7SF2), mRNA [NM_003273]
A_24_P8892	2.9028	NM_006037	HDAC4	Homo sapiens histone deacetylase 4 (HDAC4), mRNA [NM_006037]
A_24_P179363	2.90192	BC005077	FANCF	Homo sapiens, clone IMAGE:3608551, mRNA, partial cds. [BC005077]
A_24_P618247	2.90105	AK123834	AK123834	Homo sapiens cDNA FLJ41840 fis, clone NT2RI3002303. [AK123834]
A_24_P11640	2.89922	NM_153342	TMEM150	Homo sapiens transmembrane protein 150 (TMEM150), transcript variant 2, mRNA [NM_153342]
A_23_P335920	2.89603	NM_021135	RPS6KA2	Homo sapiens ribosomal protein S6 kinase, 90kDa, polypeptide 2 (RPS6KA2), transcript variant 1, mRNA [NM_021135]
A_24_P376483	2.89569	NM_002116	HLA-A	Homo sapiens major histocompatibility complex, class I, A (HLA-A), mRNA [NM_002116]
A_32_P154445	2.89426	CR590573	CR590573	full-length cDNA clone CS0DI042YD07 of Placenta Cot 25-normalized of Homo sapiens (human) [CR590573]
A_32_P449517	2.89164	NM_001033515	LOC389833	Homo sapiens similar to hypothetical protein MGC27019 (LOC389833), mRNA [NM_001033515]
A_32_P66035	2.88854	NM_153347	TMEM86A	Homo sapiens transmembrane protein 86A (TMEM86A), mRNA [NM_153347]
A_23_P25354	2.88027	NM_002562	P2RX7	Homo sapiens purinergic receptor P2X, ligand-gated ion channel, 7 (P2RX7), mRNA [NM_002562]
A_23_P129786	2.87596	NM_001005291	SREBF1	Homo sapiens sterol regulatory element binding transcription factor 1 (SREBF1), transcript variant 1, mRNA [NM_001005291]
A_23_P100963	2.87085	NM_182538	SPNS3	Homo sapiens hypothetical protein MGC29671 (MGC29671), mRNA [NM_182538]
A_32_P78488	2.86321		A_32_P78488
A_23_P87216	2.86044	NM_002394	SLC3A2	Homo sapiens solute carrier family 3 (activators of dibasic and neutral amino acid transport), member 2 (SLC3A2), transcript variant 3, mRNA [NM_002394]
A_24_P393372	2.86026	AK098354	AK098354	Homo sapiens cDNA FLJ25488 fis, clone CBR00232. [AK098354]
A_24_P648880	2.85461	NR_002211	MEIS3P1	Homo sapiens Meis homeobox 3 pseudogene 1 (MEIS3P1) on chromosome 17 [NR_002211]
A_23_P357838	2.85038	NM_145168	HSPC105	Homo sapiens NAD(P) dependent steroid dehydrogenase-like (HSPC105), mRNA [NM_145168]
A_24_P311926	2.84969	NM_002127	HLA-G	Homo sapiens HLA-G histocompatibility antigen, class I, G (HLA-G), mRNA [NM_002127]
A_24_P390784	2.84599	NM_001005291	SREBF1	Homo sapiens sterol regulatory element binding transcription factor 1 (SREBF1), transcript variant 1, mRNA [NM_001005291]
A_23_P873	2.84542	BC031655	C1orf38	Homo sapiens chromosome 1 open reading frame 38, mRNA (cDNA clone IMAGE:5170350), complete cds. [BC031655]
A_24_P101742	2.8405		A_24_P101742
A_32_P95757	2.83899	NM_145316	C6orf128	Homo sapiens chromosome 6 open reading frame 128 (C6orf128), mRNA [NM_145316]
A_23_P126790	2.83679	NM_006513	SARS	Homo sapiens seryl-tRNA synthetase (SARS), mRNA [NM_006513]
A_23_P211355	2.8358	NM_022720	DGCR8	Homo sapiens DiGeorge syndrome critical region gene 8 (DGCR8), mRNA [NM_022720]
A_23_P106633	2.83273	NM_018380	DDX28	Homo sapiens DEAD (Asp-Glu-Ala-Asp) box polypeptide 28 (DDX28), nuclear gene encoding mitochondrial protein, mRNA [NM_018380]
A_23_P10232	2.83194	NM_017935	BANK1	Homo sapiens B-cell scaffold protein with ankyrin repeats 1 (BANK1), mRNA [NM_017935]
A_32_P122951	2.82958		A_32_P122951
A_24_P694738	2.82414	BX640887	LOC388796	Homo sapiens mRNA; cDNA DKFZp686B0328 (from clone DKFZp686B0328). [BX640887]
A_23_P53623	2.82336	NM_002560	P2RX4	Homo sapiens purinergic receptor P2X, ligand-gated ion channel, 4 (P2RX4), mRNA [NM_002560]
A_24_P178444	2.82232	XR_018617	LOC341230	PREDICTED: Homo sapiens similar to Argininosuccinate synthase (Citrulline--aspartate ligase) (LOC341230), mRNA [XR_018617]
A_23_P206212	2.81776	NM_003246	THBS1	Homo sapiens thrombospondin 1 (THBS1), mRNA [NM_003246]
A_23_P110686	2.81657	NM_003714	STC2	Homo sapiens stanniocalcin 2 (STC2), mRNA [NM_003714]
A_23_P314250	2.8162	NM_033387	FAM78A	Homo sapiens family with sequence similarity 78, member A (FAM78A), mRNA [NM_033387]
A_23_P145370	2.81454		C6orf107	UHRF1-binding protein 1 (Ubiquitin-like containing PHD and RING finger domains 1-binding protein 1) (ICBP90-binding protein 1). [Source:Uniprot/SWISSPROT;Acc:Q6BDS2] [ENST00000192788]
A_23_P15357	2.81061	NM_005567	LGALS3BP	Homo sapiens lectin, galactoside-binding, soluble, 3 binding protein (LGALS3BP), mRNA [NM_005567]
A_24_P330796	2.8103	NM_017777	MKS1	Homo sapiens Meckel syndrome, type 1 (MKS1), mRNA [NM_017777]
A_32_P36313	2.80903	NM_145206	VTI1A	Homo sapiens vesicle transport through interaction with t-SNAREs homolog 1A (yeast) (VTI1A), transcript variant 2, mRNA [NM_145206]
A_24_P236680	2.80738		THC2722117
A_23_P43820	2.80712	NM_032793	MFSD2	Homo sapiens major facilitator superfamily domain containing 2 (MFSD2), mRNA [NM_032793]
A_24_P227993	2.80311	BC064492	BC064492	Homo sapiens cDNA clone IMAGE:5090094, partial cds. [BC064492]
A_24_P272503	2.80262		A_24_P272503
A_23_P30848	2.80183	NM_005516	HLA-E	Homo sapiens major histocompatibility complex, class I, E (HLA-E), mRNA [NM_005516]
A_23_P307761	2.80151	NM_031215	CABLES2	Homo sapiens Cdk5 and Abl enzyme substrate 2 (CABLES2), mRNA [NM_031215]
A_23_P214444	2.80136	NM_000544	TAP2	Homo sapiens transporter 2, ATP-binding cassette, sub-family B (MDR/TAP) (TAP2), transcript variant 1, mRNA [NM_000544]
A_23_P129169	2.7996	NM_000781	CYP11A1	Homo sapiens cytochrome P450, family 11, subfamily A, polypeptide 1 (CYP11A1), nuclear gene encoding mitochondrial protein, mRNA [NM_000781]
A_24_P79199	2.78931	NM_033405	PRIC285	Homo sapiens peroxisomal proliferator-activated receptor A interacting complex 285 (PRIC285), transcript variant 2, mRNA [NM_033405]
A_24_P380629	2.78154	NM_007189	ABCF2	Homo sapiens ATP-binding cassette, sub-family F (GCN20), member 2 (ABCF2), nuclear gene encoding mitochondrial protein, transcript variant 1, mRNA [NM_007189]
A_23_P209320	2.77599	NM_022817	PER2	Homo sapiens period homolog 2 (Drosophila) (PER2), mRNA [NM_022817]
A_24_P937095	2.7747		SLC30A1	Zinc transporter 1 (ZnT-1) (Solute carrier family 30 member 1). [Source:Uniprot/SWISSPROT;Acc:Q9Y6M5] [ENST00000367000]
A_23_P204503	2.77159	NM_006253	PRKAB1	Homo sapiens protein kinase, AMP-activated, beta 1 non-catalytic subunit (PRKAB1), mRNA [NM_006253]
A_24_P219920	2.76984	NM_018708	FEM1A	Homo sapiens fem-1 homolog a (C. elegans) (FEM1A), mRNA [NM_018708]
A_23_P31921	2.76918	NM_054012	ASS1	Homo sapiens argininosuccinate synthetase 1 (ASS1), transcript variant 2, mRNA [NM_054012]
A_32_P62963	2.76829	BC110641	MGC102966	Homo sapiens similar to Keratin, type I cytoskeletal 16 (Cytokeratin-16) (CK-16) (Keratin-16) (K16), mRNA (cDNA clone MGC:102966 IMAGE:4752428), complete cds. [BC110641]
A_32_P452655	2.76608	NM_009587	LGALS9	Homo sapiens lectin, galactoside-binding, soluble, 9 (galectin 9) (LGALS9), transcript variant long, mRNA [NM_009587]
A_23_P370005	2.76311	NM_003804	RIPK1	Homo sapiens receptor (TNFRSF)-interacting serine-threonine kinase 1 (RIPK1), mRNA [NM_003804]
A_23_P79599	2.76218	NM_152834	TMEM18	Homo sapiens transmembrane protein 18 (TMEM18), mRNA [NM_152834]
A_32_P86533	2.75845	AF038185	AF038185	Homo sapiens clone 23700 mRNA sequence. [AF038185]
A_24_P267452	2.75794	NM_012099	CD3EAP	Homo sapiens CD3e molecule, epsilon associated protein (CD3EAP), mRNA [NM_012099]
A_32_P318086	2.75594	NM_025207	FLAD1	Homo sapiens FAD1 flavin adenine dinucleotide synthetase homolog (S. cerevisiae) (FLAD1), transcript variant 1, mRNA [NM_025207]
A_23_P143958	2.75421	BC049823	RPL22L1	Homo sapiens ribosomal protein L22-like 1, mRNA (cDNA clone IMAGE:4865966). [BC049823]
A_24_P150676	2.75212	BC011369	TRAPPC2L	Homo sapiens trafficking protein particle complex 2-like, mRNA (cDNA clone MGC:8720 IMAGE:3868798), complete cds. [BC011369]
A_23_P120970	2.75044	NM_001008572	TTLL1	Homo sapiens tubulin tyrosine ligase-like family, member 1 (TTLL1), transcript variant 2, mRNA [NM_001008572]
A_24_P418203	2.7495	NM_033655	CNTNAP3	Homo sapiens contactin associated protein-like 3 (CNTNAP3), mRNA [NM_033655]
A_23_P91151	2.74935	NM_003038	SLC1A4	Homo sapiens solute carrier family 1 (glutamate/neutral amino acid transporter), member 4 (SLC1A4), mRNA [NM_003038]
A_24_P12438	2.74576	NM_181782	NCOA7	Homo sapiens nuclear receptor coactivator 7 (NCOA7), mRNA [NM_181782]
A_32_P125056	2.74011		A_32_P125056
A_32_P209250	2.74006		A_32_P209250
A_24_P7594	2.73646	NM_030641	APOL6	Homo sapiens apolipoprotein L, 6 (APOL6), mRNA [NM_030641]
A_23_P373126	2.73212	BC035647	BC035647	Homo sapiens, clone IMAGE:5575764, mRNA. [BC035647]
A_24_P122921	2.7296	NM_138621	BCL2L11	Homo sapiens BCL2-like 11 (apoptosis facilitator) (BCL2L11), transcript variant 1, mRNA [NM_138621]
A_23_P201319	2.72578	NM_032890	DISP1	Homo sapiens dispatched homolog 1 (Drosophila) (DISP1), mRNA [NM_032890]
A_24_P83586	2.72466	NM_015506	MMACHC	Homo sapiens methylmalonic aciduria (cobalamin deficiency) cblC type, with homocystinuria (MMACHC), mRNA [NM_015506]
A_32_P121226	2.72217		THC2529323
A_23_P97195	2.71996	NM_019557	FAM54B	Homo sapiens family with sequence similarity 54, member B (FAM54B), mRNA [NM_019557]
A_23_P396135	2.71917	NM_004387	NKX2-5	Homo sapiens NK2 transcription factor related, locus 5 (Drosophila) (NKX2-5), mRNA [NM_004387]
A_23_P315933	2.7176	NM_148912	ABHD11	Homo sapiens abhydrolase domain containing 11 (ABHD11), mRNA [NM_148912]
A_23_P341860	2.70918	BC073815	BC073815	Homo sapiens cDNA clone IMAGE:5019903, partial cds. [BC073815]
A_32_P26376	2.70907	NM_152305	KTELC1	Homo sapiens KTEL (Lys-Tyr-Glu-Leu) containing 1 (KTELC1), mRNA [NM_152305]
A_24_P161036	2.70804	NM_006821	ACOT2	Homo sapiens acyl-CoA thioesterase 2 (ACOT2), mRNA [NM_006821]
A_24_P916251	2.70603	NM_000991	RPL28	Homo sapiens ribosomal protein L28 (RPL28), mRNA [NM_000991]
A_32_P33561	2.70405	BC016930	LOC100009676	Homo sapiens hypothetical LOC100009676, mRNA (cDNA clone IMAGE:4402152), partial cds. [BC016930]
A_23_P76749	2.70146	NM_020692	GALNTL1	Homo sapiens UDP-N-acetyl-alpha-D-galactosamine:polypeptide N-acetylgalactosaminyltransferase-like 1 (GALNTL1), mRNA [NM_020692]
A_23_P3111	2.69976	NM_006821	ACOT2	Homo sapiens acyl-CoA thioesterase 2 (ACOT2), mRNA [NM_006821]
A_24_P15502	2.69726		A_24_P15502
A_23_P321501	2.69556	NM_182908	DHRS2	Homo sapiens dehydrogenase/reductase (SDR family) member 2 (DHRS2), transcript variant 1, mRNA [NM_182908]
A_23_P137403	2.6922	NM_006369	LRRC41	Homo sapiens leucine rich repeat containing 41 (LRRC41), mRNA [NM_006369]
A_32_P196115	2.68794	NM_145115	ZNF498	Homo sapiens zinc finger protein 498 (ZNF498), mRNA [NM_145115]
A_23_P49610	2.6879	NM_032895	MGC14376	Homo sapiens hypothetical protein MGC14376 (MGC14376), transcript variant 1, mRNA [NM_032895]
A_24_P126393	2.68579	NM_017775	TTC19	Homo sapiens tetratricopeptide repeat domain 19 (TTC19), mRNA [NM_017775]
A_23_P19322	2.68045	NM_018322	C6orf64	Homo sapiens chromosome 6 open reading frame 64 (C6orf64), mRNA [NM_018322]
A_24_P382319	2.67867	NM_001712	CEACAM1	Homo sapiens carcinoembryonic antigen-related cell adhesion molecule 1 (biliary glycoprotein) (CEACAM1), transcript variant 1, mRNA [NM_001712]
A_24_P5856	2.67787	NM_003811	TNFSF9	Homo sapiens tumor necrosis factor (ligand) superfamily, member 9 (TNFSF9), mRNA [NM_003811]
A_32_P224094	2.6757	U09850	ZNF143	Human zinc finger protein (ZNF143) mRNA, complete cds. [U09850]
A_24_P365954	2.6698	NM_020457	THAP11	Homo sapiens THAP domain containing 11 (THAP11), mRNA [NM_020457]
A_24_P484797	2.66169	NR_002786	CICE	Homo sapiens cell death-inducing CIDE-like effector pseudogene (CICE) on chromosome 3 [NR_002786]
A_23_P335069	2.66081	NM_080669	SLC46A1	Homo sapiens proton-coupled folate transporter (PCFT), mRNA [NM_080669]
A_23_P29248	2.66068	NM_003312	TST	Homo sapiens thiosulfate sulfurtransferase (rhodanese) (TST), nuclear gene encoding mitochondrial protein, mRNA [NM_003312]
A_23_P89529	2.66064		A_23_P89529
A_24_P335358	2.65738	NM_025215	PUS1	Homo sapiens pseudouridylate synthase 1 (PUS1), transcript variant 1, mRNA [NM_025215]
A_23_P214587	2.65248	NM_003449	TRIM26	Homo sapiens tripartite motif-containing 26 (TRIM26), mRNA [NM_003449]
A_24_P860703	2.65227		ENST00000360896	Homo sapiens cDNA FLJ12683 fis, clone NT2RM4002457. [AK022745]
A_23_P109171	2.65151	NM_001195	BFSP1	Homo sapiens beaded filament structural protein 1, filensin (BFSP1), mRNA [NM_001195]
A_24_P599496	2.65119		THC2613527
A_32_P42946	2.64966	NM_182517	C1orf210	Homo sapiens chromosome 1 open reading frame 210 (C1orf210), mRNA [NM_182517]
A_32_P154121	2.64781		THC2740111
A_24_P339416	2.64656	NM_014960	ARSG	Homo sapiens arylsulfatase G (ARSG), mRNA [NM_014960]
A_23_P42353	2.64576	NM_016135	ETV7	Homo sapiens ets variant gene 7 (TEL2 oncogene) (ETV7), mRNA [NM_016135]
A_24_P113264	2.64403	NM_178820	FBXO27	Homo sapiens F-box protein 27 (FBXO27), mRNA [NM_178820]
A_23_P9152	2.64013	NM_005772	RCL1	Homo sapiens RNA terminal phosphate cyclase-like 1 (RCL1), mRNA [NM_005772]
A_24_P937169	2.63954	BG944303	BG944303	BG944303 ax48h12.x2 Hembase; Erythroid Progenitor Cells (LCB:ax library) Homo sapiens cDNA clone ax48h12 random, mRNA sequence [BG944303]
A_24_P255874	2.63639		A_24_P255874
A_24_P926935	2.63607	BE540788	BE540788	601065075F1 NIH_MGC_10 Homo sapiens cDNA clone IMAGE:3451387 5', mRNA sequence [BE540788]
A_23_P119214	2.63207	NM_006351	TIMM44	Homo sapiens translocase of inner mitochondrial membrane 44 homolog (yeast) (TIMM44), mRNA [NM_006351]
A_24_P399083	2.62699	NM_017853	TXNL4B	Homo sapiens thioredoxin-like 4B (TXNL4B), mRNA [NM_017853]
A_24_P293192	2.62689	NM_005971	FXYD3	Homo sapiens FXYD domain containing ion transport regulator 3 (FXYD3), transcript variant 1, mRNA [NM_005971]
A_24_P350589	2.62142	NM_020724	RNF150	Homo sapiens ring finger protein 150 (RNF150), mRNA [NM_020724]
A_23_P8558	2.61718	NM_148912	ABHD11	Homo sapiens abhydrolase domain containing 11 (ABHD11), mRNA [NM_148912]
A_23_P500873	2.61638	NM_133629	RAD51L3	Homo sapiens RAD51-like 3 (S. cerevisiae) (RAD51L3), transcript variant 4, mRNA [NM_133629]
A_24_P300777	2.61499	NM_001109	ADAM8	Homo sapiens ADAM metallopeptidase domain 8 (ADAM8), mRNA [NM_001109]
A_23_P388900	2.61472	NM_018420	SLC22A15	Homo sapiens solute carrier family 22 (organic cation transporter), member 15 (SLC22A15), mRNA [NM_018420]
A_32_P203184	2.61355	CR606809	CR606809	full-length cDNA clone CS0DI054YJ04 of Placenta Cot 25-normalized of Homo sapiens (human) [CR606809]
A_23_P434919	2.61278	NM_152304	RAB42	Homo sapiens RAB42, member RAS oncogene family (RAB42), mRNA [NM_152304]
A_23_P415511	2.6101	NM_144706	C2orf15	Homo sapiens chromosome 2 open reading frame 15 (C2orf15), mRNA [NM_144706]
A_24_P50543	2.60814	BC031266	TRIM69	Homo sapiens ring finger protein 36, mRNA (cDNA clone IMAGE:5277162). [BC031266]
A_23_P388914	2.60483	NM_138414	CCDC101	Homo sapiens coiled-coil domain containing 101 (CCDC101), mRNA [NM_138414]
A_23_P135357	2.60409	NM_018146	RNMTL1	Homo sapiens RNA methyltransferase like 1 (RNMTL1), mRNA [NM_018146]
A_23_P303803	2.60043	NM_152474	C19orf18	Homo sapiens chromosome 19 open reading frame 18 (C19orf18), mRNA [NM_152474]
A_24_P378928	2.59607	NM_005160	ADRBK2	Homo sapiens adrenergic, beta, receptor kinase 2 (ADRBK2), mRNA [NM_005160]
A_24_P356509	2.59601		RAD51L3	DNA repair protein RAD51 homolog 4 (R51H3) (RAD51-like protein 3) (TRAD). [Source:Uniprot/SWISSPROT;Acc:O75771] [ENST00000345365]
A_32_P210691	2.59301		THC2612889
A_24_P358084	2.59212	XM_001131942	LOC729978	PREDICTED: Homo sapiens similar to nuclear pore complex interacting protein (LOC729978), mRNA [XM_001131942]
A_32_P80245	2.59047		ENST00000376881	Zinc finger protein 57 homolog (Mouse). [Source:Uniprot/SPTREMBL;Acc:Q5SSB1] [ENST00000376881]
A_24_P193648	2.58783	NM_133443	GPT2	Homo sapiens glutamic pyruvate transaminase (alanine aminotransferase) 2 (GPT2), mRNA [NM_133443]
A_23_P397999	2.57842	NM_003468	FZD5	Homo sapiens frizzled homolog 5 (Drosophila) (FZD5), mRNA [NM_003468]
A_24_P397043	2.57688	NM_173216	ST6GAL1	Homo sapiens ST6 beta-galactosamide alpha-2,6-sialyltranferase 1 (ST6GAL1), transcript variant 1, mRNA [NM_173216]
A_24_P98411	2.57528	NM_005347	HSPA5	Homo sapiens heat shock 70kDa protein 5 (glucose-regulated protein, 78kDa) (HSPA5), mRNA [NM_005347]
A_24_P913339	2.57479	NM_017877	C2orf18	Homo sapiens chromosome 2 open reading frame 18 (C2orf18), mRNA [NM_017877]
A_24_P714750	2.57277		A_24_P714750
A_24_P942112	2.56991	NM_019014	POLR1B	Homo sapiens polymerase (RNA) I polypeptide B, 128kDa (POLR1B), mRNA [NM_019014]
A_24_P230288	2.56735	BG009439	BG009439	BG009439 PM4-GN0183-021200-001-h08 GN0183 Homo sapiens cDNA, mRNA sequence [BG009439]
A_32_P120791	2.56598	BC040303	BC040303	Homo sapiens cDNA clone IMAGE:4830172. [BC040303]
A_23_P143514	2.56372	BC004343	C21orf122	Homo sapiens chromosome 21 open reading frame 122, mRNA (cDNA clone MGC:10960 IMAGE:3633193), complete cds. [BC004343]
A_23_P81094	2.56089		THC2603089	BC047447 LOC133308 protein {Homo sapiens} (exp=-1; wgp=0; cg=0), partial (13%) [THC2603089]
A_24_P347566	2.55937	NM_015059	TLN2	Homo sapiens talin 2 (TLN2), mRNA [NM_015059]
A_23_P13359	2.55014	NM_006362	NXF1	Homo sapiens nuclear RNA export factor 1 (NXF1), transcript variant 1, mRNA [NM_006362]
A_23_P68966	2.54951	AK090725	AK090725	Homo sapiens cDNA FLJ33406 fis, clone BRACE2010477. [AK090725]
A_23_P55990	2.5486	NM_003827	NAPA	Homo sapiens N-ethylmaleimide-sensitive factor attachment protein, alpha (NAPA), mRNA [NM_003827]
A_24_P941376	2.5466	NM_015428	ZNF473	Homo sapiens zinc finger protein 473 (ZNF473), transcript variant 1, mRNA [NM_015428]
A_23_P29083	2.54478	NM_194255	SLC19A1	Homo sapiens solute carrier family 19 (folate transporter), member 1 (SLC19A1), mRNA [NM_194255]
A_23_P82550	2.54431	NM_004760	STK17A	Homo sapiens serine/threonine kinase 17a (STK17A), mRNA [NM_004760]
A_24_P272290	2.54097	NM_183373	C6orf145	Homo sapiens chromosome 6 open reading frame 145 (C6orf145), mRNA [NM_183373]
A_32_P151191	2.54097		THC2533465	AI341335 qx90h06.x1 NCI_CGAP_GC6 Homo sapiens cDNA clone IMAGE:2009819 3', mRNA sequence [AI341335]
A_23_P74928	2.53989	NM_001531	MR1	Homo sapiens major histocompatibility complex, class I-related (MR1), mRNA [NM_001531]
A_24_P207139	2.53946	NM_033238	PML	Homo sapiens promyelocytic leukemia (PML), transcript variant 1, mRNA [NM_033238]
A_23_P325547	2.53936	NM_020175	DUS3L	Homo sapiens dihydrouridine synthase 3-like (S. cerevisiae) (DUS3L), mRNA [NM_020175]
A_23_P6869	2.53785	NM_007024	TMEM115	Homo sapiens transmembrane protein 115 (TMEM115), mRNA [NM_007024]
A_23_P132856	2.53767	NM_198565	LRRC33	Homo sapiens leucine rich repeat containing 33 (LRRC33), mRNA [NM_198565]
A_32_P179740	2.53367	AB033044	ATXN7L1	Homo sapiens mRNA for KIAA1218 protein, partial cds. [AB033044]
A_24_P21410	2.53282	NM_022917	NOL6	Homo sapiens nucleolar protein family 6 (RNA-associated) (NOL6), transcript variant alpha, mRNA [NM_022917]
A_24_P19828	2.52848	NM_025077	TOE1	Homo sapiens target of EGR1, member 1 (nuclear) (TOE1), mRNA [NM_025077]
A_24_P102362	2.52741		ZNF553	Zinc finger protein 553. [Source:Uniprot/SWISSPROT;Acc:Q96MX3] [ENST00000320159]
A_32_P154830	2.52715	NM_014028	OSTM1	Homo sapiens osteopetrosis associated transmembrane protein 1 (OSTM1), mRNA [NM_014028]
A_23_P356466	2.52566	NM_020132	AGPAT3	Homo sapiens 1-acylglycerol-3-phosphate O-acyltransferase 3 (AGPAT3), transcript variant 1, mRNA [NM_020132]
A_23_P370707	2.52404		A_23_P370707
A_23_P127186	2.52078	NM_206862	TACC2	Homo sapiens transforming, acidic coiled-coil containing protein 2 (TACC2), transcript variant 1, mRNA [NM_206862]
A_23_P108823	2.5178	NM_032523	OSBPL6	Homo sapiens oxysterol binding protein-like 6 (OSBPL6), transcript variant 1, mRNA [NM_032523]
A_23_P46871	2.51546	NM_018344	SLC29A3	Homo sapiens solute carrier family 29 (nucleoside transporters), member 3 (SLC29A3), mRNA [NM_018344]
A_23_P142322	2.51186	NM_001280	CIRBP	Homo sapiens cold inducible RNA binding protein (CIRBP), mRNA [NM_001280]
A_23_P201035	2.50993	NM_001005749	GBA	Homo sapiens glucosidase, beta; acid (includes glucosylceramidase) (GBA), transcript variant 4, mRNA [NM_001005749]
A_32_P24585	2.50511	NM_001017995	SH3PXD2B	Homo sapiens SH3 and PX domains 2B (SH3PXD2B), mRNA [NM_001017995]
A_24_P255865	2.50342		A_24_P255865
A_23_P120316	2.5007	NM_006636	MTHFD2	Homo sapiens methylenetetrahydrofolate dehydrogenase (NADP+ dependent) 2, methenyltetrahydrofolate cyclohydrolase (MTHFD2), nuclear gene encoding mitochondrial protein, transcript variant 1, mRNA [NM_006636]
A_23_P8961	2.49548	NM_000880	IL7	Homo sapiens interleukin 7 (IL7), mRNA [NM_000880]
A_23_P145197	2.49144	NM_004053	BYSL	Homo sapiens bystin-like (BYSL), mRNA [NM_004053]
A_24_P390928	2.49055	NM_024108	TRAPPC6A	Homo sapiens trafficking protein particle complex 6A (TRAPPC6A), mRNA [NM_024108]
A_23_P92025	2.49045	NM_022094	CIDEC	Homo sapiens cell death-inducing DFFA-like effector c (CIDEC), mRNA [NM_022094]
A_23_P103476	2.48978	NM_013319	UBIAD1	Homo sapiens UbiA prenyltransferase domain containing 1 (UBIAD1), mRNA [NM_013319]
A_24_P186346	2.48614	NM_001012626	LOC285074	Homo sapiens hypothetical protein LOC285074 (LOC285074), mRNA [NM_001012626]
A_24_P125839	2.48477	NM_017447	C21orf91	Homo sapiens chromosome 21 open reading frame 91 (C21orf91), mRNA [NM_017447]
A_23_P47790	2.48459	NM_005371	METTL1	Homo sapiens methyltransferase like 1 (METTL1), transcript variant 1, mRNA [NM_005371]
A_23_P347508	2.48349	NM_023077	C1orf163	Homo sapiens chromosome 1 open reading frame 163 (C1orf163), mRNA [NM_023077]
A_23_P215175	2.48289	NM_005692	ABCF2	Homo sapiens ATP-binding cassette, sub-family F (GCN20), member 2 (ABCF2), nuclear gene encoding mitochondrial protein, transcript variant 2, mRNA [NM_005692]
A_23_P426809	2.48288	NM_198236	ARHGEF11	Homo sapiens Rho guanine nucleotide exchange factor (GEF) 11 (ARHGEF11), transcript variant 2, mRNA [NM_198236]
A_24_P279489	2.48278	AK123107	AK123107	Homo sapiens cDNA FLJ41112 fis, clone BRACE1000239. [AK123107]
A_32_P162726	2.48246	AF126109	AF126109	Homo sapiens clone TA40 untranslated mRNA, complete sequence. [AF126109]
A_23_P137543	2.48236	NM_152493	FLJ25476	Homo sapiens FLJ25476 protein (FLJ25476), mRNA [NM_152493]
A_23_P323943	2.48225	NM_178498	SLC5A12	Homo sapiens solute carrier family 5 (sodium/glucose cotransporter), member 12 (SLC5A12), transcript variant 2, mRNA [NM_178498]
A_24_P390833	2.48061	NM_023075	MPPE1	Homo sapiens metallophosphoesterase 1 (MPPE1), mRNA [NM_023075]
A_23_P44849	2.47869	NM_178863	KCTD13	Homo sapiens potassium channel tetramerisation domain containing 13 (KCTD13), mRNA [NM_178863]
A_23_P361584	2.4774	NM_152680	TMEM154	Homo sapiens transmembrane protein 154 (TMEM154), mRNA [NM_152680]
A_24_P252718	2.47692	BC036529	EPC1	Homo sapiens enhancer of polycomb homolog 1 (Drosophila), mRNA (cDNA clone MGC:33656 IMAGE:4828057), complete cds. [BC036529]
A_24_P166045	2.47682	AF070525	GRPEL1	Homo sapiens clone 24706 mRNA sequence. [AF070525]
A_24_P23034	2.47601	NM_021035	ZNFX1	Homo sapiens zinc finger, NFX1-type containing 1 (ZNFX1), mRNA [NM_021035]
A_23_P58993	2.47378	NM_005943	MOCS1	Homo sapiens molybdenum cofactor synthesis 1 (MOCS1), transcript variant 1, mRNA [NM_005943]
A_23_P35082	2.46788	NM_031459	SESN2	Homo sapiens sestrin 2 (SESN2), mRNA [NM_031459]
A_23_P165360	2.46402	NM_001040445	ASB1	Homo sapiens ankyrin repeat and SOCS box-containing 1 (ASB1), mRNA [NM_001040445]
A_23_P165636	2.46347	NM_001747	CAPG	Homo sapiens capping protein (actin filament), gelsolin-like (CAPG), mRNA [NM_001747]
A_24_P153448	2.46125	AF218008	C19orf28	Homo sapiens clone PP3501 unknown mRNA. [AF218008]
A_24_P315444	2.45925	XR_019449	LOC644422	PREDICTED: Homo sapiens similar to arginine [XR_019449]
A_23_P251771	2.45793	NM_025215	PUS1	Homo sapiens pseudouridylate synthase 1 (PUS1), transcript variant 1, mRNA [NM_025215]
A_23_P155835	2.45683	NM_183075	CYP2U1	Homo sapiens cytochrome P450, family 2, subfamily U, polypeptide 1 (CYP2U1), mRNA [NM_183075]
A_23_P163258	2.45443	NM_020214	PARP6	Homo sapiens poly (ADP-ribose) polymerase family, member 6 (PARP6), mRNA [NM_020214]
A_23_P347131	2.4524	AK094181	TTC15	Homo sapiens cDNA FLJ36862 fis, clone ASTRO2015529. [AK094181]
A_23_P59210	2.45238	NM_000389	CDKN1A	Homo sapiens cyclin-dependent kinase inhibitor 1A (p21, Cip1) (CDKN1A), transcript variant 1, mRNA [NM_000389]
A_23_P113317	2.45102	NM_017732	PH-4	Homo sapiens hypoxia-inducible factor prolyl 4-hydroxylase (PH-4), transcript variant 2, mRNA [NM_017732]
A_24_P912228	2.4496	AK095564	AK095564	Homo sapiens cDNA FLJ38245 fis, clone FCBBF2007186. [AK095564]
A_23_P94380	2.44912	NM_031426	C9orf58	Homo sapiens chromosome 9 open reading frame 58 (C9orf58), transcript variant 1, mRNA [NM_031426]
A_24_P68079	2.44873		LBA1	CDNA FLJ39359 fis, clone PEBLM2004290. (Fragment). [Source:Uniprot/SPTREMBL;Acc:Q8N8K0] [ENST00000301807]
A_23_P39925	2.44811	NM_003494	DYSF	Homo sapiens dysferlin, limb girdle muscular dystrophy 2B (autosomal recessive) (DYSF), mRNA [NM_003494]
A_32_P73507	2.4468		THC2647902	Q9SBM1_VOLCA (Q9SBM1) Hydroxyproline-rich glycoprotein DZ-HRGP precursor, partial (5%) [THC2696476]
A_23_P126623	2.44353	NM_002631	PGD	Homo sapiens phosphogluconate dehydrogenase (PGD), mRNA [NM_002631]
A_24_P213134	2.44108	AF318321	AF318321	Homo sapiens pp10472 mRNA, complete cds. [AF318321]
A_23_P69293	2.4404	AJ272267	CHDH	Homo sapiens partial mRNA for choline dehydrogenase (chdh gene). [AJ272267]
A_23_P211015	2.43802	NM_017447	C21orf91	Homo sapiens chromosome 21 open reading frame 91 (C21orf91), mRNA [NM_017447]
A_23_P200598	2.43679	NM_024544	C1orf166	Homo sapiens chromosome 1 open reading frame 166 (C1orf166), mRNA [NM_024544]
A_32_P120726	2.43642		THC2762427
A_23_P160598	2.43605	BC009364	TOE1	Homo sapiens target of EGR1, member 1 (nuclear), mRNA (cDNA clone MGC:14971 IMAGE:4302712), complete cds. [BC009364]
A_23_P91640	2.43575	NM_020437	ASPHD2	Homo sapiens aspartate beta-hydroxylase domain containing 2 (ASPHD2), mRNA [NM_020437]
A_23_P103511	2.43448		ENST00000367932	Homo sapiens cDNA FLJ43132 fis, clone CTONG3005813. [AK125122]
A_32_P15139	2.43139		THC2530905
A_23_P80773	2.4233	NM_021203	SRPRB	Homo sapiens signal recognition particle receptor, B subunit (SRPRB), mRNA [NM_021203]
A_23_P102391	2.42237	NM_014585	SLC40A1	Homo sapiens solute carrier family 40 (iron-regulated transporter), member 1 (SLC40A1), mRNA [NM_014585]
A_23_P108641	2.4217	NM_032822	FLJ14668	Homo sapiens hypothetical protein FLJ14668 (FLJ14668), mRNA [NM_032822]
A_23_P30784	2.42079	NM_013375	ABT1	Homo sapiens activator of basal transcription 1 (ABT1), mRNA [NM_013375]
A_24_P312189	2.41601	NM_019606	BCDIN3	Homo sapiens bin3, bicoid-interacting 3, homolog (Drosophila) (BCDIN3), mRNA [NM_019606]
A_23_P24192	2.41492	NM_015179	RRP12	Homo sapiens ribosomal RNA processing 12 homolog (S. cerevisiae) (RRP12), mRNA [NM_015179]
A_23_P34527	2.41403	NM_025207	FLAD1	Homo sapiens FAD1 flavin adenine dinucleotide synthetase homolog (S. cerevisiae) (FLAD1), transcript variant 1, mRNA [NM_025207]
A_23_P76654	2.41182	NM_001265	CDX2	Homo sapiens caudal type homeobox transcription factor 2 (CDX2), mRNA [NM_001265]
A_23_P338113	2.41009		NP101106	GB|AL022723.4|CAB46615.1 dJ377H14.3 (PUTATIVE novel MHC class 1 protein) [NP101106]
A_23_P342910	2.40815		KLHL15	Kelch-like protein 15. [Source:Uniprot/SWISSPROT;Acc:Q96M94] [ENST00000328046]
A_23_P155837	2.40728	NM_183075	CYP2U1	Homo sapiens cytochrome P450, family 2, subfamily U, polypeptide 1 (CYP2U1), mRNA [NM_183075]
A_24_P340776	2.40674	NM_001018122	LOC440350	Homo sapiens similar to nuclear pore complex interacting protein (LOC440350), mRNA [NM_001018122]
A_32_P512061	2.40502	NR_002188	GBAP	Homo sapiens glucosidase, beta; acid, pseudogene (GBAP) on chromosome 1 [NR_002188]
A_24_P56884	2.40451	NM_152464	C17orf32	Homo sapiens chromosome 17 open reading frame 32 (C17orf32), mRNA [NM_152464]
A_23_P96285	2.40352	NM_022912	REEP1	Homo sapiens receptor accessory protein 1 (REEP1), mRNA [NM_022912]
A_23_P149042	2.40134	NM_013328	PYCR2	Homo sapiens pyrroline-5-carboxylate reductase family, member 2 (PYCR2), mRNA [NM_013328]
A_23_P144202	2.40082	NM_021937	EEFSEC	Homo sapiens eukaryotic elongation factor, selenocysteine-tRNA-specific (EEFSEC), mRNA [NM_021937]
A_23_P398044	2.40069	NM_052848	CCDC97	Homo sapiens coiled-coil domain containing 97 (CCDC97), mRNA [NM_052848]
A_23_P397055	2.40047	NM_019015	CSGlcA-T	Homo sapiens chondroitin sulfate glucuronyltransferase (CSGlcA-T), mRNA [NM_019015]
A_24_P106454	2.3993	NM_025263	PRR3	Homo sapiens proline rich 3 (PRR3), transcript variant 1, mRNA [NM_025263]
A_32_P181826	2.39859		THC2631150
A_23_P124742	2.39589	NM_001277	CHKA	Homo sapiens choline kinase alpha (CHKA), transcript variant 1, mRNA [NM_001277]
A_23_P142974	2.39342	NM_001007231	ARHGAP25	Homo sapiens Rho GTPase activating protein 25 (ARHGAP25), transcript variant 1, mRNA [NM_001007231]
A_32_P525524	2.39177	NM_178495	KIAA1754L	Homo sapiens KIAA1754-like (KIAA1754L), transcript variant 1, mRNA [NM_178495]
A_32_P180825	2.39122	BC029107	FMN1	Homo sapiens formin 1, mRNA (cDNA clone IMAGE:4213061). [BC029107]
A_24_P88870	2.39111	NM_033169	B3GALNT1	Homo sapiens beta-1,3-N-acetylgalactosaminyltransferase 1 (globoside blood group) (B3GALNT1), transcript variant 4, mRNA [NM_033169]
A_23_P345692	2.38648	NM_138284	IL17D	Homo sapiens interleukin 17D (IL17D), mRNA [NM_138284]
A_23_P109017	2.38458	NM_006275	SFRS6	Homo sapiens splicing factor, arginine/serine-rich 6 (SFRS6), mRNA [NM_006275]
A_23_P402952	2.38197	NM_001008747	LOC441294	Homo sapiens similar to CTAGE6 (LOC441294), mRNA [NM_001008747]
A_23_P141856	2.38057	NM_014480	ZNF544	Homo sapiens zinc finger protein 544 (ZNF544), mRNA [NM_014480]
A_23_P256835	2.38004	NM_016030	TTC15	Homo sapiens tetratricopeptide repeat domain 15 (TTC15), mRNA [NM_016030]
A_23_P354547	2.37802		ISGF3G	Transcriptional regulator ISGF3 subunit gamma (Interferon regulatory factor 9) (IRF-9) (IFN-alpha-responsive transcription factor subunit) (Interferon-stimulated gene factor 3 gamma) (ISGF3 p48 subunit) (ISGF- 3 gamma)....
A_23_P431939	2.37767	NM_001531	MR1	Homo sapiens major histocompatibility complex, class I-related (MR1), mRNA [NM_001531]
A_24_P322847	2.37755	NM_001018051	POLR3H	Homo sapiens polymerase (RNA) III (DNA directed) polypeptide H (22.9kD) (POLR3H), transcript variant 4, mRNA [NM_001018051]
A_24_P63290	2.37075	NM_198562	C3orf62	Homo sapiens chromosome 3 open reading frame 62 (C3orf62), mRNA [NM_198562]
A_23_P74526	2.36995	NM_203456	PPIE	Homo sapiens peptidylprolyl isomerase E (cyclophilin E) (PPIE), transcript variant 2, mRNA [NM_203456]
A_24_P829541	2.36894	NM_001012626	LOC285074	Homo sapiens hypothetical protein LOC285074 (LOC285074), mRNA [NM_001012626]
A_23_P408353	2.36868	NM_002116	HLA-A	Homo sapiens major histocompatibility complex, class I, A (HLA-A), mRNA [NM_002116]
A_23_P37966	2.36838		THC2556482	ALU1_HUMAN (P39188) Alu subfamily J sequence contamination warning entry, partial (6%) [THC2556482]
A_23_P363426	2.36804	NM_032102	SFRS2B	Homo sapiens splicing factor, arginine/serine-rich 2B (SFRS2B), mRNA [NM_032102]
A_24_P207503	2.3661	NM_001009813	MEIS3	Homo sapiens Meis homeobox 3 (MEIS3), transcript variant 2, mRNA [NM_001009813]
A_23_P319640	2.36581	BC009264	LOC151534	Homo sapiens cDNA clone IMAGE:3940360. [BC009264]
A_23_P75741	2.36548	NM_198183	UBE2L6	Homo sapiens ubiquitin-conjugating enzyme E2L 6 (UBE2L6), transcript variant 2, mRNA [NM_198183]
A_24_P192586	2.36518		DNAJA1	DnaJ homolog subfamily A member 1 (Heat shock 40 kDa protein 4) (DnaJ protein homolog 2) (HSJ-2) (HSDJ). [Source:Uniprot/SWISSPROT;Acc:P31689] [ENST00000330899]
A_23_P259127	2.36436	NM_017697	RBM35A	Homo sapiens RNA binding motif protein 35A (RBM35A), transcript variant 1, mRNA [NM_017697]
A_23_P158277	2.3637	NM_181719	TMCO4	Homo sapiens transmembrane and coiled-coil domains 4 (TMCO4), mRNA [NM_181719]
A_23_P432610	2.36346	NM_153029	N4BP1	Homo sapiens Nedd4 binding protein 1 (N4BP1), mRNA [NM_153029]
A_23_P302094	2.36038	NM_033416	IMP4	Homo sapiens IMP4, U3 small nucleolar ribonucleoprotein, homolog (yeast) (IMP4), mRNA [NM_033416]
A_23_P502553	2.35876	NM_171982	TRIM35	Homo sapiens tripartite motif-containing 35 (TRIM35), transcript variant 2, mRNA [NM_171982]
A_23_P15348	2.35809	NM_015134	M-RIP	Homo sapiens myosin phosphatase-Rho interacting protein (M-RIP), transcript variant 1, mRNA [NM_015134]
A_32_P210106	2.35494	BC006271	BC006271	Homo sapiens KIAA1267, mRNA (cDNA clone IMAGE:3948445), complete cds. [BC006271]
A_23_P350295	2.35307		ENST00000383620	major histocompatibility complex, class I, H (pseudogene) (HLA-H) on chromosome 6 [Source:RefSeq_dna;Acc:NR_001434] [ENST00000383620]
A_23_P101392	2.35057	NM_024074	TMEM38A	Homo sapiens transmembrane protein 38A (TMEM38A), mRNA [NM_024074]
A_23_P12866	2.34582	NM_153336	PSTK	Homo sapiens chromosome 10 open reading frame 89 (C10orf89), mRNA [NM_153336]
A_32_P213930	2.34436		THC2646608	ALU7_HUMAN (P39194) Alu subfamily SQ sequence contamination warning entry, partial (19%) [THC2646608]
A_23_P140450	2.34369	NM_003645	SLC27A2	Homo sapiens solute carrier family 27 (fatty acid transporter), member 2 (SLC27A2), mRNA [NM_003645]
A_23_P256855	2.3427	NM_020750	XPO5	Homo sapiens exportin 5 (XPO5), mRNA [NM_020750]
A_23_P343914	2.34192	NM_177966	2'-PDE	Homo sapiens 2'-phosphodiesterase (2'-PDE), mRNA [NM_177966]
A_23_P73142	2.34084	NM_016360	CCDC44	Homo sapiens coiled-coil domain containing 44 (CCDC44), mRNA [NM_016360]
A_23_P208523	2.34012	NM_024316	LENG1	Homo sapiens leukocyte receptor cluster (LRC) member 1 (LENG1), mRNA [NM_024316]
A_23_P423389	2.33946	NM_006368	CREB3	Homo sapiens cAMP responsive element binding protein 3 (CREB3), mRNA [NM_006368]
A_32_P28939	2.33803	NM_001001655	ALKBH2	Homo sapiens alkB, alkylation repair homolog 2 (E. coli) (ALKBH2), mRNA [NM_001001655]
A_24_P176493	2.33644	NM_015251	ASCIZ	Homo sapiens ATM/ATR-Substrate Chk2-Interacting Zn2+-finger protein (ASCIZ), mRNA [NM_015251]
A_23_P25835	2.33459	NM_002028	FNTB	Homo sapiens farnesyltransferase, CAAX box, beta (FNTB), mRNA [NM_002028]
A_24_P344087	2.3328	NM_005132	REC8	Homo sapiens REC8-like 1 (yeast) (REC8L1), transcript variant 1, mRNA [NM_005132]
A_23_P211785	2.33238	NM_003420	ZNF35	Homo sapiens zinc finger protein 35 (ZNF35), mRNA [NM_003420]
A_23_P308032	2.32925	NM_005387	NUP98	Homo sapiens nucleoporin 98kDa (NUP98), transcript variant 3, mRNA [NM_005387]
A_23_P413761	2.32893	NM_003017	SFRS3	Homo sapiens splicing factor, arginine/serine-rich 3 (SFRS3), mRNA [NM_003017]
A_23_P47614	2.32888	NM_003311	PHLDA2	Homo sapiens pleckstrin homology-like domain, family A, member 2 (PHLDA2), mRNA [NM_003311]
A_24_P228027	2.3288	NM_144611	CYB5D2	Homo sapiens cytochrome b5 domain containing 2 (CYB5D2), mRNA [NM_144611]
A_24_P912382	2.32089		ENST00000376802	HLA class I histocompatibility antigen, alpha chain G precursor (HLA G antigen). [Source:Uniprot/SWISSPROT;Acc:P17693] [ENST00000376802]
A_23_P334664	2.32034	NM_033247	PML	Homo sapiens promyelocytic leukemia (PML), transcript variant 8, mRNA [NM_033247]
A_23_P59005	2.31867	NM_000593	TAP1	Homo sapiens transporter 1, ATP-binding cassette, sub-family B (MDR/TAP) (TAP1), mRNA [NM_000593]
A_24_P49199	2.31599	NM_181789	GLDN	Homo sapiens gliomedin (GLDN), mRNA [NM_181789]
A_24_P499215	2.31582	XR_018384	LOC648269	PREDICTED: Homo sapiens hypothetical LOC648269 (LOC648269), mRNA [XR_018384]
A_32_P40375	2.31561		THC2518594	Q6PJD4_HUMAN (Q6PJD4) LOC389906 protein (Fragment), partial (10%) [THC2518594]
A_23_P212159	2.31538	NM_024923	NUP210	Homo sapiens nucleoporin 210kDa (NUP210), mRNA [NM_024923]
A_24_P79591	2.31315	NM_007033	RER1	Homo sapiens RER1 retention in endoplasmic reticulum 1 homolog (S. cerevisiae) (RER1), mRNA [NM_007033]
A_24_P196568	2.31274	BC007841	BC007841	Homo sapiens, clone IMAGE:4128195, mRNA, partial cds. [BC007841]
A_24_P928901	2.31224	NM_001859	SLC31A1	Homo sapiens solute carrier family 31 (copper transporters), member 1 (SLC31A1), mRNA [NM_001859]
A_23_P211850	2.30978	NM_020676	ABHD6	Homo sapiens abhydrolase domain containing 6 (ABHD6), mRNA [NM_020676]
A_23_P501770	2.308	NM_032166	TREX1	Homo sapiens three prime repair exonuclease 1 (TREX1), transcript variant 5, mRNA [NM_032166]
A_24_P371425	2.30756	NM_032166	TREX1	Homo sapiens three prime repair exonuclease 1 (TREX1), transcript variant 5, mRNA [NM_032166]
A_23_P309803	2.3072	NM_015694	ZNF777	Homo sapiens zinc finger protein 777 (ZNF777), mRNA [NM_015694]
A_32_P154911	2.304	NM_175887	PRR15	Homo sapiens proline rich 15 (PRR15), mRNA [NM_175887]
A_23_P364504	2.3023		ENST00000357303	CDNA FLJ37034 fis, clone BRACE2011478 (Hypothetical protein FLJ37034). [Source:Uniprot/SPTREMBL;Acc:Q8N9J7] [ENST00000357303]
A_24_P941407	2.29977	AK097339	C22orf23	Homo sapiens cDNA FLJ40020 fis, clone STOMA2006780. [AK097339]
A_32_P92415	2.29883	AA455656	AA455656	aa22e03.s1 NCI_CGAP_GCB1 Homo sapiens cDNA clone IMAGE:814012 3', mRNA sequence [AA455656]
A_23_P250714	2.29472	NM_005107	ENDOGL1	Homo sapiens endonuclease G-like 1 (ENDOGL1), mRNA [NM_005107]
A_23_P6589	2.29339	BC041364	PMS2CL	Homo sapiens PMS2-C terminal-like, mRNA (cDNA clone MGC:43831 IMAGE:5273238), complete cds. [BC041364]
A_32_P464568	2.29315	NM_020944	GBA2	Homo sapiens glucosidase, beta (bile acid) 2 (GBA2), mRNA [NM_020944]
A_32_P57465	2.29304	AY007211	FPGS	Homo sapiens folylpolyglutamate synthetase (FPGS) mRNA, partial cds, alternatively spliced. [AY007211]
A_23_P154447	2.29285	NM_015934	NOP5/NOP58	Homo sapiens nucleolar protein NOP5/NOP58 (NOP5/NOP58), mRNA [NM_015934]
A_24_P48856	2.29185	NM_000071	CBS	Homo sapiens cystathionine-beta-synthase (CBS), mRNA [NM_000071]
A_24_P364381	2.2917	NM_052845	MMAB	Homo sapiens methylmalonic aciduria (cobalamin deficiency) cblB type (MMAB), nuclear gene encoding mitochondrial protein, mRNA [NM_052845]
A_32_P121794	2.28993	AK095542	EXOSC6	Homo sapiens cDNA FLJ38223 fis, clone FCBBF2003297. [AK095542]
A_23_P40611	2.28901	NM_000355	TCN2	Homo sapiens transcobalamin II; macrocytic anemia (TCN2), mRNA [NM_000355]
A_24_P48791	2.28647	NM_003908	EIF2S2	Homo sapiens eukaryotic translation initiation factor 2, subunit 2 beta, 38kDa (EIF2S2), mRNA [NM_003908]
A_23_P31477	2.28638	NM_015332	NUDCD3	Homo sapiens NudC domain containing 3 (NUDCD3), mRNA [NM_015332]
A_23_P74914	2.28565	NM_014777	KIAA0133	Homo sapiens KIAA0133 (KIAA0133), mRNA [NM_014777]
A_23_P75500	2.28231	NM_015399	BRMS1	Homo sapiens breast cancer metastasis suppressor 1 (BRMS1), transcript variant 1, mRNA [NM_015399]
A_23_P211247	2.27852	NM_206962	PRMT2	Homo sapiens protein arginine methyltransferase 2 (PRMT2), transcript variant 1, mRNA [NM_206962]
A_24_P910050	2.27851	CD242823	CD242823	AGENCOURT_14126724 NIH_MGC_179 Homo sapiens cDNA clone IMAGE:30385216 5', mRNA sequence [CD242823]
A_23_P350074	2.27371	NM_001039876	C19orf46	Homo sapiens chromosome 19 open reading frame 46 (C19orf46), mRNA [NM_001039876]
A_23_P22854	2.27363	NM_017712	PGPEP1	Homo sapiens pyroglutamyl-peptidase I (PGPEP1), mRNA [NM_017712]
A_24_P385134	2.27315	NM_001037582	SCD5	Homo sapiens stearoyl-CoA desaturase 5 (SCD5), transcript variant 1, mRNA [NM_001037582]
A_24_P99639	2.2723	NM_178170	NEK8	Homo sapiens NIMA (never in mitosis gene a)- related kinase 8 (NEK8), mRNA [NM_178170]
A_23_P137837	2.27018	AL117403	AL117403	Homo sapiens mRNA; cDNA DKFZp434F1735 (from clone DKFZp434F1735). [AL117403]
A_32_P35575	2.26971	AK092508	AK092508	Homo sapiens cDNA FLJ35189 fis, clone PLACE6016210. [AK092508]
A_24_P54083	2.26963		THC2606799
A_24_P88850	2.26726	NM_012219	MRAS	Homo sapiens muscle RAS oncogene homolog (MRAS), mRNA [NM_012219]
A_23_P130141	2.2671	NM_020162	DHX33	Homo sapiens DEAH (Asp-Glu-Ala-His) box polypeptide 33 (DHX33), mRNA [NM_020162]
A_23_P54179	2.26687	NM_021188	ZNF410	Homo sapiens zinc finger protein 410 (ZNF410), mRNA [NM_021188]
A_23_P391198	2.2659	NM_001002233	RAB11FIP1	Homo sapiens RAB11 family interacting protein 1 (class I) (RAB11FIP1), transcript variant 2, mRNA [NM_001002233]
A_23_P103486	2.26554	NM_000775	CYP2J2	Homo sapiens cytochrome P450, family 2, subfamily J, polypeptide 2 (CYP2J2), mRNA [NM_000775]
A_23_P218531	2.2629	NM_017712	PGPEP1	Homo sapiens pyroglutamyl-peptidase I (PGPEP1), mRNA [NM_017712]
A_23_P329375	2.26156	NM_002702	POU6F1	Homo sapiens POU domain, class 6, transcription factor 1 (POU6F1), mRNA [NM_002702]
A_24_P65616	2.26126	NM_006505	PVR	Homo sapiens poliovirus receptor (PVR), mRNA [NM_006505]
A_23_P131502	2.26065	NM_153712	TTL	Homo sapiens tubulin tyrosine ligase (TTL), mRNA [NM_153712]
A_23_P425492	2.25946		THC2468883	ACL6A_HUMAN (O96019) Actin-like protein 6A (53 kDa BRG1-associated factor A) (Actin-related protein Baf53a) (ArpNbeta), partial (83%) [THC2468883]
A_32_P23838	2.25923	NM_207352	CYP4V2	Homo sapiens cytochrome P450, family 4, subfamily V, polypeptide 2 (CYP4V2), mRNA [NM_207352]
A_23_P46964	2.25885	NM_017902	HIF1AN	Homo sapiens hypoxia-inducible factor 1, alpha subunit inhibitor (HIF1AN), mRNA [NM_017902]
A_23_P2097	2.2585	NM_018073	TRIM68	Homo sapiens tripartite motif-containing 68 (TRIM68), mRNA [NM_018073]
A_23_P36226	2.25846	NM_032315	SLC25A33	Homo sapiens solute carrier family 25, member 33 (SLC25A33), mRNA [NM_032315]
A_32_P11372	2.2571	AY098593	KGFLP1	Homo sapiens keratinocyte growth factor-like protein 1 (KGFLP1) mRNA, complete cds. [AY098593]
A_32_P197060	2.25308	AF086124	AF086124	Homo sapiens full length insert cDNA clone ZA79C08. [AF086124]
A_23_P78782	2.25101	NM_001217	CA11	Homo sapiens carbonic anhydrase XI (CA11), mRNA [NM_001217]
A_23_P204364	2.2498	NM_006170	NOL1	Homo sapiens nucleolar protein 1, 120kDa (NOL1), transcript variant 1, mRNA [NM_006170]
A_24_P304987	2.24933	NM_013260	SAP30BP	Homo sapiens SAP30 binding protein (SAP30BP), mRNA [NM_013260]
A_23_P117582	2.24542	NM_130469	JDP2	Homo sapiens jun dimerization protein 2 (JDP2), mRNA [NM_130469]
A_32_P208078	2.24457	NM_005957	MTHFR	Homo sapiens 5,10-methylenetetrahydrofolate reductase (NADPH) (MTHFR), mRNA [NM_005957]
A_23_P158231	2.24437	NM_005503	APBA2	Homo sapiens amyloid beta (A4) precursor protein-binding, family A, member 2 (X11-like) (APBA2), mRNA [NM_005503]
A_32_P64096	2.243	NM_001012981	ZKSCAN2	Homo sapiens zinc finger with KRAB and SCAN domains 2 (ZKSCAN2), mRNA [NM_001012981]
A_24_P116571	2.24289	NM_016256	NAGPA	Homo sapiens N-acetylglucosamine-1-phosphodiester alpha-N-acetylglucosaminidase (NAGPA), mRNA [NM_016256]
A_23_P95972	2.24073	NM_017853	TXNL4B	Homo sapiens thioredoxin-like 4B (TXNL4B), mRNA [NM_017853]
A_24_P526177	2.24066	NM_003211	TDG	Homo sapiens thymine-DNA glycosylase (TDG), mRNA [NM_003211]
A_23_P502057	2.24018	NM_032382	COG8	Homo sapiens component of oligomeric golgi complex 8 (COG8), mRNA [NM_032382]
A_32_P136967	2.23882		KLHL15	Kelch-like protein 15. [Source:Uniprot/SWISSPROT;Acc:Q96M94] [ENST00000328046]
A_23_P71948	2.23507	NM_030767	AKNA	Homo sapiens AT-hook transcription factor (AKNA), mRNA [NM_030767]
A_23_P390097	2.23419	NM_152574	C9orf52	Homo sapiens chromosome 9 open reading frame 52 (C9orf52), mRNA [NM_152574]
A_32_P92399	2.23293	NM_032382	COG8	Homo sapiens component of oligomeric golgi complex 8 (COG8), mRNA [NM_032382]
A_24_P320665	2.23224	NM_032581	FAM126A	Homo sapiens family with sequence similarity 126, member A (FAM126A), mRNA [NM_032581]
A_24_P280762	2.23186	NM_030568	C6orf148	Homo sapiens chromosome 6 open reading frame 148 (C6orf148), mRNA [NM_030568]
A_23_P252371	2.2312	NM_002894	RBBP8	Homo sapiens retinoblastoma binding protein 8 (RBBP8), transcript variant 1, mRNA [NM_002894]
A_24_P93887	2.22958	NM_017592	IXL	Homo sapiens intersex-like (Drosophila) (IXL), mRNA [NM_017592]
A_23_P400078	2.22828	NM_005957	MTHFR	Homo sapiens 5,10-methylenetetrahydrofolate reductase (NADPH) (MTHFR), mRNA [NM_005957]
A_24_P898583	2.22767	NM_003449	TRIM26	Homo sapiens tripartite motif-containing 26 (TRIM26), mRNA [NM_003449]
A_23_P390596	2.22554	NM_006742	PSKH1	Homo sapiens protein serine kinase H1 (PSKH1), mRNA [NM_006742]
A_23_P64404	2.22528	NM_021727	FADS3	Homo sapiens fatty acid desaturase 3 (FADS3), mRNA [NM_021727]
A_24_P699796	2.22338	AK057198	AK057198	Homo sapiens cDNA FLJ32636 fis, clone SYNOV2000193. [AK057198]
A_23_P35609	2.21896	NM_000375	UROS	Homo sapiens uroporphyrinogen III synthase (congenital erythropoietic porphyria) (UROS), mRNA [NM_000375]
A_24_P418762	2.21575	NM_020870	SH3RF1	Homo sapiens SH3 domain containing ring finger 1 (SH3RF1), mRNA [NM_020870]
A_32_P171793	2.21522		THC2676635
A_23_P61960	2.21287	NM_145230	ATP6V0E2	Homo sapiens ATPase, H+ transporting V0 subunit e2 (ATP6V0E2), mRNA [NM_145230]
A_32_P6917	2.21114	NM_025207	FLAD1	Homo sapiens FAD1 flavin adenine dinucleotide synthetase homolog (S. cerevisiae) (FLAD1), transcript variant 1, mRNA [NM_025207]
A_23_P343330	2.21105	AK056277	FLJ31715	Homo sapiens cDNA FLJ31715 fis, clone NT2RI2006553. [AK056277]
A_32_P21474	2.21007	NM_001010844	IRAK1BP1	Homo sapiens interleukin-1 receptor-associated kinase 1 binding protein 1 (IRAK1BP1), mRNA [NM_001010844]
A_23_P148249	2.20974	NM_024817	THSD4	Homo sapiens thrombospondin, type I, domain containing 4 (THSD4), mRNA [NM_024817]
A_23_P329152	2.20906	NM_012218	ILF3	Homo sapiens interleukin enhancer binding factor 3, 90kDa (ILF3), transcript variant 1, mRNA [NM_012218]
A_23_P68505	2.20755		C20orf177	Uncharacterized protein C20orf177. [Source:Uniprot/SWISSPROT;Acc:Q9NTX9] [ENST00000358293]
A_24_P152335	2.2068	NM_001001349	NKIRAS2	Homo sapiens NFKB inhibitor interacting Ras-like 2 (NKIRAS2), transcript variant 1, mRNA [NM_001001349]
A_23_P106204	2.20666	NM_145870	GSTZ1	Homo sapiens glutathione transferase zeta 1 (maleylacetoacetate isomerase) (GSTZ1), transcript variant 1, mRNA [NM_145870]
A_23_P63503	2.20419	NM_002871	RABIF	Homo sapiens RAB interacting factor (RABIF), mRNA [NM_002871]
A_23_P14928	2.20308	NM_020312	COQ9	Homo sapiens coenzyme Q9 homolog (S. cerevisiae) (COQ9), mRNA [NM_020312]
A_24_P222758	2.20291	NM_004401	DFFA	Homo sapiens DNA fragmentation factor, 45kDa, alpha polypeptide (DFFA), transcript variant 1, mRNA [NM_004401]
A_23_P303978	2.20083	AK056230	AK056230	Homo sapiens cDNA FLJ31668 fis, clone NT2RI2004916. [AK056230]
A_32_P30785	2.20058	AI541080	AI541080	pec1.2-1.H02 ecnorm Homo sapiens cDNA 3', mRNA sequence [AI541080]
A_23_P255916	2.20036	NM_173659	RPUSD3	Homo sapiens RNA pseudouridylate synthase domain containing 3 (RPUSD3), mRNA [NM_173659]
A_24_P66001	2.19918	NM_001003684	UCRC	Homo sapiens ubiquinol-cytochrome c reductase complex (7.2 kD) (UCRC), transcript variant 2, mRNA [NM_001003684]
A_24_P81473	2.19723	NM_002079	GOT1	Homo sapiens glutamic-oxaloacetic transaminase 1, soluble (aspartate aminotransferase 1) (GOT1), mRNA [NM_002079]
A_24_P41483	2.19648	XR_019105	LOC390600	PREDICTED: Homo sapiens similar to Anamorsin (Cytokine-induced apoptosis inhibitor 1) (CUA001) (LOC390600), mRNA [XR_019105]
A_24_P290163	2.19611	AL834164	DKFZp547E087	Homo sapiens mRNA; cDNA DKFZp547E087 (from clone DKFZp547E087). [AL834164]
A_23_P57643	2.19463	NM_016372	GPR175	Homo sapiens G protein-coupled receptor 175 (GPR175), mRNA [NM_016372]
A_24_P253251	2.19435	NM_003045	SLC7A1	Homo sapiens solute carrier family 7 (cationic amino acid transporter, y+ system), member 1 (SLC7A1), mRNA [NM_003045]
A_32_P158272	2.19284	AL359055	AL359055	Homo sapiens mRNA full length insert cDNA clone EUROIMAGE 2344436. [AL359055]
A_23_P113471	2.19026	NM_174912	FAAH2	Homo sapiens fatty acid amide hydrolase 2 (FAAH2), mRNA [NM_174912]
A_24_P244100	2.18867	NM_001002762	DNAJB12	Homo sapiens DnaJ (Hsp40) homolog, subfamily B, member 12 (DNAJB12), transcript variant 1, mRNA [NM_001002762]
A_23_P73747	2.18554	NM_014782	ARMCX2	Homo sapiens armadillo repeat containing, X-linked 2 (ARMCX2), mRNA [NM_014782]
A_23_P5301	2.18368	NM_014553	TFCP2L1	Homo sapiens transcription factor CP2-like 1 (TFCP2L1), mRNA [NM_014553]
A_24_P100761	2.1823	NM_017679	BCAS3	Homo sapiens breast carcinoma amplified sequence 3 (BCAS3), mRNA [NM_017679]
A_23_P16573	2.18166	NM_019070	DDX49	Homo sapiens DEAD (Asp-Glu-Ala-Asp) box polypeptide 49 (DDX49), mRNA [NM_019070]
A_24_P177604	2.18098	NM_033215	PPP1R3F	Homo sapiens protein phosphatase 1, regulatory (inhibitor) subunit 3F (PPP1R3F), mRNA [NM_033215]
A_24_P245815	2.18085	AL161993	ASPHD2	Homo sapiens mRNA; cDNA DKFZp761P039 (from clone DKFZp761P039); partial cds. [AL161993]
A_24_P133542	2.18018	NM_002675	PML	Homo sapiens promyelocytic leukemia (PML), transcript variant 6, mRNA [NM_002675]
A_23_P203389	2.17862	NM_016499	MGC13379	Homo sapiens HSPC244 (MGC13379), mRNA [NM_016499]
A_23_P41009	2.17424	NM_015926	TEX264	Homo sapiens testis expressed 264 (TEX264), mRNA [NM_015926]
A_32_P88905	2.17362	XM_934407	LOC647131	PREDICTED: Homo sapiens hypothetical LOC647131 (LOC647131), mRNA [XM_934407]
A_24_P418408	2.17299	NM_198552	FAM89A	Homo sapiens family with sequence similarity 89, member A (FAM89A), mRNA [NM_198552]
A_24_P388502	2.17291	NM_022485	MTMR14	Homo sapiens myotubularin related protein 14 (MTMR14), transcript variant 3, mRNA [NM_022485]
A_23_P170600	2.17199	NM_005670	EPM2A	Homo sapiens epilepsy, progressive myoclonus type 2A, Lafora disease (laforin) (EPM2A), transcript variant 1, mRNA [NM_005670]
A_23_P18739	2.17096	NM_018241	TMEM34	Homo sapiens transmembrane protein 34 (TMEM34), mRNA [NM_018241]
A_32_P34941	2.17072		THC2714457
A_32_P177097	2.16987	NM_024341	ZNF557	Homo sapiens zinc finger protein 557 (ZNF557), transcript variant 1, mRNA [NM_024341]
A_23_P3885	2.16982	NM_024109	C16orf68	Homo sapiens chromosome 16 open reading frame 68 (C16orf68), mRNA [NM_024109]
A_23_P210849	2.16974	NM_002862	PYGB	Homo sapiens phosphorylase, glycogen; brain (PYGB), mRNA [NM_002862]
A_24_P941166	2.16824	NM_001001661	ZNF425	Homo sapiens zinc finger protein 425 (ZNF425), mRNA [NM_001001661]
A_23_P100133	2.16729	NM_015251	ASCIZ	Homo sapiens ATM/ATR-Substrate Chk2-Interacting Zn2+-finger protein (ASCIZ), mRNA [NM_015251]
A_23_P343382	2.16667		GPRIN2	G protein-regulated inducer of neurite outgrowth 2 (GRIN2). [Source:Uniprot/SWISSPROT;Acc:O60269] [ENST00000374314]
A_32_P134427	2.1658	BC048201	BC048201	Homo sapiens, clone IMAGE:3660074, mRNA. [BC048201]
A_23_P339309	2.16514	BC009539	LIN52	Homo sapiens chromosome 14 open reading frame 46, mRNA (cDNA clone IMAGE:3893542), partial cds. [BC009539]
A_23_P6447	2.16341	NM_006860	RABL4	Homo sapiens RAB, member of RAS oncogene family-like 4 (RABL4), mRNA [NM_006860]
A_23_P385500	2.15976	NM_178841	RNF166	Homo sapiens ring finger protein 166 (RNF166), mRNA [NM_178841]
A_23_P430120	2.15778	NM_001430	EPAS1	Homo sapiens endothelial PAS domain protein 1 (EPAS1), mRNA [NM_001430]
A_23_P357185	2.15697	NM_018397	CHDH	Homo sapiens choline dehydrogenase (CHDH), mRNA [NM_018397]
A_24_P927189	2.15533	NM_138381	OXNAD1	Homo sapiens oxidoreductase NAD-binding domain containing 1 (OXNAD1), mRNA [NM_138381]
A_24_P415959	2.15523	NM_001969	EIF5	Homo sapiens eukaryotic translation initiation factor 5 (EIF5), transcript variant 1, mRNA [NM_001969]
A_24_P322867	2.1532	NM_004420	DUSP8	Homo sapiens dual specificity phosphatase 8 (DUSP8), mRNA [NM_004420]
A_23_P256988	2.15319	NM_138448	ACYP2	Homo sapiens acylphosphatase 2, muscle type (ACYP2), mRNA [NM_138448]
A_24_P891276	2.15288	XR_018028	LOC442292	PREDICTED: Homo sapiens similar to coiled-coil domain containing 86 (LOC442292), mRNA [XR_018028]
A_23_P339954	2.1512		ENST00000357796	PREDICTED: Homo sapiens similar to kidney-specific protein (KS), transcript variant 3 (LOC728734), mRNA [XM_001132780]
A_23_P42626	2.15046	NM_019606	BCDIN3	Homo sapiens bin3, bicoid-interacting 3, homolog (Drosophila) (BCDIN3), mRNA [NM_019606]
A_24_P389038	2.14947	NM_005452	WDR46	Homo sapiens WD repeat domain 46 (WDR46), mRNA [NM_005452]
A_23_P423480	2.14866	NM_173555	TYSND1	Homo sapiens trypsin domain containing 1 (TYSND1), transcript variant 1, mRNA [NM_173555]
A_32_P201620	2.14678		A_32_P201620
A_24_P305467	2.14489	AK024670	AK024670	Homo sapiens cDNA: FLJ21017 fis, clone CAE05907. [AK024670]
A_23_P23356	2.14388	NM_016052	RRP15	Homo sapiens ribosomal RNA processing 15 homolog (S. cerevisiae) (RRP15), mRNA [NM_016052]
A_23_P356526	2.14317	NM_033092	TRIM5	Homo sapiens tripartite motif-containing 5 (TRIM5), transcript variant gamma, mRNA [NM_033092]
A_23_P35656	2.14265	BC003519	FLJ34077	Homo sapiens weakly similar to zinc finger protein 195, mRNA (cDNA clone IMAGE:3606289), partial cds. [BC003519]
A_23_P116016	2.14143	NM_032102	SFRS2B	Homo sapiens splicing factor, arginine/serine-rich 2B (SFRS2B), mRNA [NM_032102]
A_23_P12079	2.14051	NM_153763	KCNC4	Homo sapiens potassium voltage-gated channel, Shaw-related subfamily, member 4 (KCNC4), transcript variant 2, mRNA [NM_153763]
A_23_P392384	2.13956	NM_031426	C9orf58	Homo sapiens chromosome 9 open reading frame 58 (C9orf58), transcript variant 1, mRNA [NM_031426]
A_24_P161463	2.13902	AY513723	C20orf199	Homo sapiens unknown protein 2 mRNA, complete cds. [AY513723]
A_23_P425224	2.13897	NM_020119	ZC3HAV1	Homo sapiens zinc finger CCCH-type, antiviral 1 (ZC3HAV1), transcript variant 1, mRNA [NM_020119]
A_24_P181108	2.13666	NM_018093	WDR74	Homo sapiens WD repeat domain 74 (WDR74), mRNA [NM_018093]
A_32_P85279	2.13504	BC005066	BC005066	Homo sapiens cDNA clone IMAGE:3347954, partial cds. [BC005066]
A_32_P103678	2.13124		THC2729899
A_23_P118552	2.12867	NM_006460	HEXIM1	Homo sapiens hexamethylene bis-acetamide inducible 1 (HEXIM1), mRNA [NM_006460]
A_32_P142149	2.12565	BC007784	BC007784	Homo sapiens cDNA clone IMAGE:4304686, partial cds. [BC007784]
A_23_P82474	2.12534	NM_001002926	TWISTNB	Homo sapiens TWIST neighbor (TWISTNB), mRNA [NM_001002926]
A_23_P102508	2.12309	NM_021095	SLC5A6	Homo sapiens solute carrier family 5 (sodium-dependent vitamin transporter), member 6 (SLC5A6), mRNA [NM_021095]
A_23_P107959	2.12303	NM_015953	NOSIP	Homo sapiens nitric oxide synthase interacting protein (NOSIP), mRNA [NM_015953]
A_32_P67837	2.12302	CR590573	CR590573	full-length cDNA clone CS0DI042YD07 of Placenta Cot 25-normalized of Homo sapiens (human) [CR590573]
A_23_P330461	2.12242	NM_144686	TMC4	Homo sapiens transmembrane channel-like 4 (TMC4), mRNA [NM_144686]
A_24_P228026	2.1206	NM_144611	CYB5D2	Homo sapiens cytochrome b5 domain containing 2 (CYB5D2), mRNA [NM_144611]
A_24_P94722	2.12016	NM_018241	TMEM34	Homo sapiens transmembrane protein 34 (TMEM34), mRNA [NM_018241]
A_32_P87323	2.1196	BC047537	BC047537	Homo sapiens cDNA clone IMAGE:5267386. [BC047537]
A_23_P89621	2.11934	NM_003655	CBX4	Homo sapiens chromobox homolog 4 (Pc class homolog, Drosophila) (CBX4), mRNA [NM_003655]
A_23_P344853	2.11309	D87716	WDR43	Homo sapiens mRNA for KIAA0007 gene, partial cds. [D87716]
A_23_P128773	2.11239	NM_203356	CTAGE5	Homo sapiens CTAGE family, member 5 (CTAGE5), transcript variant 4, mRNA [NM_203356]
A_24_P815062	2.11211		THC2783834	Q4LUJ0_9BURK (Q4LUJ0) LrgB-like protein, partial (4%) [THC2783834]
A_24_P124831	2.11082	NM_002028	FNTB	Homo sapiens farnesyltransferase, CAAX box, beta (FNTB), mRNA [NM_002028]
A_24_P707530	2.10915		THC2537219	Q6ATL9_ORYSA (Q6ATL9) Expressed protein, partial (13%) [THC2537219]
A_23_P171366	2.109	NM_004651	USP11	Homo sapiens ubiquitin specific peptidase 11 (USP11), mRNA [NM_004651]
A_23_P310582	2.10786	NM_138729	ST7L	Homo sapiens suppression of tumorigenicity 7 like (ST7L), transcript variant 4, mRNA [NM_138729]
A_24_P328872	2.10585	NM_012073	CCT5	Homo sapiens chaperonin containing TCP1, subunit 5 (epsilon) (CCT5), mRNA [NM_012073]
A_32_P25050	2.10401	NM_172037	RDH10	Homo sapiens retinol dehydrogenase 10 (all-trans) (RDH10), mRNA [NM_172037]
A_23_P205200	2.10228	NM_024705	DHRS12	Homo sapiens dehydrogenase/reductase (SDR family) member 12 (DHRS12), transcript variant 2, mRNA [NM_024705]
A_24_P175909	2.10091	NM_004990	MARS	Homo sapiens methionyl-tRNA synthetase (MARS), mRNA [NM_004990]
A_23_P166196	2.10036	NM_015511	C20orf4	Homo sapiens chromosome 20 open reading frame 4 (C20orf4), mRNA [NM_015511]
A_24_P943815	2.09938	NM_004650	PNPLA4	Homo sapiens patatin-like phospholipase domain containing 4 (PNPLA4), mRNA [NM_004650]
A_23_P65741	2.0964	NM_133375	DIS3L	Homo sapiens DIS3 mitotic control homolog (S. cerevisiae)-like (DIS3L), mRNA [NM_133375]
A_32_P230720	2.09594	NM_198256	E2F6	Homo sapiens E2F transcription factor 6 (E2F6), mRNA [NM_198256]
A_24_P71373	2.0959	NM_003047	SLC9A1	Homo sapiens solute carrier family 9 (sodium/hydrogen exchanger), member 1 (antiporter, Na+/H+, amiloride sensitive) (SLC9A1), mRNA [NM_003047]
A_32_P27271	2.09398	NM_198256	E2F6	Homo sapiens E2F transcription factor 6 (E2F6), mRNA [NM_198256]
A_23_P251248	2.09289	NM_003192	TBCC	Homo sapiens tubulin folding cofactor C (TBCC), mRNA [NM_003192]
A_24_P80181	2.0922	NM_017849	TMEM127	Homo sapiens transmembrane protein 127 (TMEM127), mRNA [NM_017849]
A_23_P216667	2.09137	NM_004473	FOXE1	Homo sapiens forkhead box E1 (thyroid transcription factor 2) (FOXE1), mRNA [NM_004473]
A_23_P354193	2.09104	NM_144628	TBC1D20	Homo sapiens TBC1 domain family, member 20 (TBC1D20), mRNA [NM_144628]
A_23_P117862	2.09028	NM_138704	NDNL2	Homo sapiens necdin-like 2 (NDNL2), mRNA [NM_138704]
A_23_P160154	2.08945	NM_000403	GALE	Homo sapiens UDP-galactose-4-epimerase (GALE), transcript variant 1, mRNA [NM_000403]
A_23_P90601	2.08821	NM_182915	STEAP3	Homo sapiens STEAP family member 3 (STEAP3), transcript variant 1, mRNA [NM_182915]
A_23_P252283	2.08716	NM_032322	RNF135	Homo sapiens ring finger protein 135 (RNF135), transcript variant 1, mRNA [NM_032322]
A_24_P87931	2.08455	NM_145343	APOL1	Homo sapiens apolipoprotein L, 1 (APOL1), transcript variant 2, mRNA [NM_145343]
A_23_P153070	2.0826	NM_017679	BCAS3	Homo sapiens breast carcinoma amplified sequence 3 (BCAS3), mRNA [NM_017679]
A_24_P147461	2.08179	NM_198833	SERPINB8	Homo sapiens serpin peptidase inhibitor, clade B (ovalbumin), member 8 (SERPINB8), transcript variant 2, mRNA [NM_198833]
A_24_P39639	2.08122	NM_058219	EXOSC6	Homo sapiens exosome component 6 (EXOSC6), mRNA [NM_058219]
A_23_P77807	2.08053	NM_030665	RAI1	Homo sapiens retinoic acid induced 1 (RAI1), mRNA [NM_030665]
A_23_P50000	2.07827	NM_024792	FAM57A	Homo sapiens family with sequence similarity 57, member A (FAM57A), mRNA [NM_024792]
A_23_P328000	2.07801	NM_144632	TMEM182	Homo sapiens transmembrane protein 182 (TMEM182), mRNA [NM_144632]
A_24_P397584	2.07791	NM_003192	TBCC	Homo sapiens tubulin folding cofactor C (TBCC), mRNA [NM_003192]
A_23_P305977	2.07787	NM_001012642	GRAMD2	Homo sapiens GRAM domain containing 2 (GRAMD2), mRNA [NM_001012642]
A_32_P142459	2.07675	BI520341	BI520341	BI520341 603071814F1 NIH_MGC_119 Homo sapiens cDNA clone IMAGE:5163794 5', mRNA sequence [BI520341]
A_24_P110564	2.07615	NM_006985	NPIP	Homo sapiens nuclear pore complex interacting protein (NPIP), mRNA [NM_006985]
A_24_P211558	2.07614	NM_032051	PATZ1	Homo sapiens POZ (BTB) and AT hook containing zinc finger 1 (PATZ1), transcript variant 4, mRNA [NM_032051]
A_23_P81811	2.07503	NM_080604	TJAP1	Homo sapiens tight junction associated protein 1 (peripheral) (TJAP1), mRNA [NM_080604]
A_23_P62907	2.0749	NM_007348	ATF6	Homo sapiens activating transcription factor 6 (ATF6), mRNA [NM_007348]
A_32_P14762	2.07439	NM_001080507	LOC441161	Homo sapiens hypothetical LOC441161 (LOC441161), mRNA [NM_001080507]
A_23_P106505	2.07409	NM_014793	LCMT2	Homo sapiens leucine carboxyl methyltransferase 2 (LCMT2), mRNA [NM_014793]
A_32_P181077	2.07391	NM_203447	DOCK8	Homo sapiens dedicator of cytokinesis 8 (DOCK8), mRNA [NM_203447]
A_23_P13797	2.07164	NM_024738	C12orf49	Homo sapiens chromosome 12 open reading frame 49 (C12orf49), mRNA [NM_024738]
A_23_P103942	2.07104	NM_018198	DNAJC11	Homo sapiens DnaJ (Hsp40) homolog, subfamily C, member 11 (DNAJC11), mRNA [NM_018198]
A_23_P112950	2.06788	NM_018179	ATF7IP	Homo sapiens activating transcription factor 7 interacting protein (ATF7IP), mRNA [NM_018179]
A_23_P1117	2.06729	NM_017744	ST7L	Homo sapiens suppression of tumorigenicity 7 like (ST7L), transcript variant 1, mRNA [NM_017744]
A_32_P45204	2.06724	AI752947	AI752947	AI752947 cr02f10.x2 Human bone marrow stromal cells Homo sapiens cDNA clone HBMSC_cr02f10 3', mRNA sequence [AI752947]
A_23_P47058	2.06548	NM_022034	CUZD1	Homo sapiens CUB and zona pellucida-like domains 1 (CUZD1), mRNA [NM_022034]
A_24_P298013	2.06525	NM_019096	GTPBP2	Homo sapiens GTP binding protein 2 (GTPBP2), mRNA [NM_019096]
A_24_P204675	2.06457	NR_002603	LOC440353	Homo sapiens nuclear pore complex interacting protein pseudogene (LOC440353) on chromosome 16 [NR_002603]
A_23_P21706	2.06402	NM_001905	CTPS	Homo sapiens CTP synthase (CTPS), mRNA [NM_001905]
A_24_P893239	2.06292		COX7B	Cytochrome c oxidase polypeptide VIIb, mitochondrial precursor (EC 1.9.3.1). [Source:Uniprot/SWISSPROT;Acc:P24311] [ENST00000373335]
A_23_P48826	2.06265	NM_182985	TRIM69	Homo sapiens tripartite motif-containing 69 (TRIM69), transcript variant a, mRNA [NM_182985]
A_23_P218111	2.06099	NM_001002236	SERPINA1	Homo sapiens serpin peptidase inhibitor, clade A (alpha-1 antiproteinase, antitrypsin), member 1 (SERPINA1), transcript variant 2, mRNA [NM_001002236]
A_23_P97423	2.06021	NM_017582	UBE2Q1	Homo sapiens ubiquitin-conjugating enzyme E2Q (putative) 1 (UBE2Q1), mRNA [NM_017582]
A_24_P44279	2.06005	NM_153348	FBXW8	Homo sapiens F-box and WD repeat domain containing 8 (FBXW8), transcript variant 1, mRNA [NM_153348]
A_24_P201491	2.05962	NM_004927	MRPL49	Homo sapiens mitochondrial ribosomal protein L49 (MRPL49), nuclear gene encoding mitochondrial protein, mRNA [NM_004927]
A_24_P887768	2.0592	DB363693	LOC85391	DB363693 NT2RP2 Homo sapiens cDNA clone NT2RP2000215 3', mRNA sequence [DB363693]
A_23_P28811	2.05072	NM_014484	MOCS3	Homo sapiens molybdenum cofactor synthesis 3 (MOCS3), mRNA [NM_014484]
A_24_P200250	2.05063		THC2581736	AF141383 oxidized protein hydrolase {Homo sapiens} (exp=-1; wgp=0; cg=0), partial (24%) [THC2581736]
A_23_P23728	2.04974	NM_014849	SV2A	Homo sapiens synaptic vesicle glycoprotein 2A (SV2A), mRNA [NM_014849]
A_24_P506977	2.04953	AK096179	C7orf40	Homo sapiens cDNA FLJ38860 fis, clone MESAN2011977. [AK096179]
A_23_P89030	2.04873	AK026130	FBXO31	Homo sapiens cDNA: FLJ22477 fis, clone HRC10815. [AK026130]
A_23_P327698	2.04668	NM_001007527	LMBRD2	Homo sapiens LMBR1 domain containing 2 (LMBRD2), mRNA [NM_001007527]
A_23_P78170	2.04652	NM_014520	MYBBP1A	Homo sapiens MYB binding protein (P160) 1a (MYBBP1A), mRNA [NM_014520]
A_24_P914940	2.04634	BC010931	MEF2B	Homo sapiens MADS box transcription enhancer factor 2, polypeptide B (myocyte enhancer factor 2B), mRNA (cDNA clone IMAGE:4280324), complete cds. [BC010931]
A_24_P287974	2.04561	NM_017949	CUEDC1	Homo sapiens CUE domain containing 1 (CUEDC1), mRNA [NM_017949]
A_23_P162982	2.0455	NM_021004	DHRS4	Homo sapiens dehydrogenase/reductase (SDR family) member 4 (DHRS4), mRNA [NM_021004]
A_23_P141194	2.04502	NM_001545	ICT1	Homo sapiens immature colon carcinoma transcript 1 (ICT1), mRNA [NM_001545]
A_24_P331882	2.045	AL133028	KIAA1211	Homo sapiens mRNA; cDNA DKFZp434F117 (from clone DKFZp434F117). [AL133028]
A_23_P106562	2.04495	NM_000512	GALNS	Homo sapiens galactosamine (N-acetyl)-6-sulfate sulfatase (Morquio syndrome, mucopolysaccharidosis type IVA) (GALNS), mRNA [NM_000512]
A_23_P335813	2.04019	NM_016272	TOB2	Homo sapiens transducer of ERBB2, 2 (TOB2), mRNA [NM_016272]
A_23_P10135	2.04006	NM_001001349	NKIRAS2	Homo sapiens NFKB inhibitor interacting Ras-like 2 (NKIRAS2), transcript variant 1, mRNA [NM_001001349]
A_23_P253561	2.03878	NM_024331	C20orf121	Homo sapiens chromosome 20 open reading frame 121 (C20orf121), transcript variant 1, mRNA [NM_024331]
A_23_P129458	2.03866	NM_145168	HSPC105	Homo sapiens NAD(P) dependent steroid dehydrogenase-like (HSPC105), mRNA [NM_145168]
A_23_P351535	2.03749	AF229804	AF229804	Homo sapiens endozepine-like protein type 2 mutant mRNA, complete cds. [AF229804]
A_24_P164731	2.03699	NM_006858	TMED1	Homo sapiens transmembrane emp24 protein transport domain containing 1 (TMED1), mRNA [NM_006858]
A_23_P166306	2.03696	NM_000071	CBS	Homo sapiens cystathionine-beta-synthase (CBS), mRNA [NM_000071]
A_23_P308021	2.03694	NM_145200	CABP4	Homo sapiens calcium binding protein 4 (CABP4), mRNA [NM_145200]
A_24_P148503	2.0364	NM_003468	FZD5	Homo sapiens frizzled homolog 5 (Drosophila) (FZD5), mRNA [NM_003468]
A_23_P111188	2.03639	NM_005453	ZBTB22	Homo sapiens zinc finger and BTB domain containing 22 (ZBTB22), mRNA [NM_005453]
A_23_P17430	2.03597	NM_017495	RBM38	Homo sapiens RNA binding motif protein 38 (RBM38), transcript variant 1, mRNA [NM_017495]
A_23_P363399	2.03579	NM_030674	SLC38A1	Homo sapiens solute carrier family 38, member 1 (SLC38A1), transcript variant 1, mRNA [NM_030674]
A_23_P127851	2.03463	NM_012192	FXC1	Homo sapiens fracture callus 1 homolog (rat) (FXC1), mRNA [NM_012192]
A_24_P306443	2.03427	NM_001033515	LOC389833	Homo sapiens similar to hypothetical protein MGC27019 (LOC389833), mRNA [NM_001033515]
A_24_P916378	2.0324	BC008217	HNRPLL	Homo sapiens heterogeneous nuclear ribonucleoprotein L-like, mRNA (cDNA clone MGC:5437 IMAGE:3449607), complete cds. [BC008217]
A_23_P100413	2.03225	NM_058219	EXOSC6	Homo sapiens exosome component 6 (EXOSC6), mRNA [NM_058219]
A_24_P244096	2.03202	NM_001002762	DNAJB12	Homo sapiens DnaJ (Hsp40) homolog, subfamily B, member 12 (DNAJB12), transcript variant 1, mRNA [NM_001002762]
A_24_P219552	2.03168	NM_003204	NFE2L1	Homo sapiens nuclear factor (erythroid-derived 2)-like 1 (NFE2L1), mRNA [NM_003204]
A_23_P32177	2.03063	NM_014368	LHX6	Homo sapiens LIM homeobox 6 (LHX6), transcript variant 1, mRNA [NM_014368]
A_23_P151179	2.02982	NM_022895	C12orf43	Homo sapiens chromosome 12 open reading frame 43 (C12orf43), mRNA [NM_022895]
A_24_P880000	2.02899	AF088004	AF088004	Homo sapiens full length insert cDNA clone YY51E04. [AF088004]
A_24_P332623	2.02895	AL133018	AL133018	Homo sapiens mRNA; cDNA DKFZp434F0327 (from clone DKFZp434F0327). [AL133018]
A_32_P154731	2.0276	AK124192	AK124192	Homo sapiens cDNA FLJ42198 fis, clone THYMU2034338. [AK124192]
A_23_P367026	2.02759	NM_015600	ABHD12	Homo sapiens abhydrolase domain containing 12 (ABHD12), transcript variant 2, mRNA [NM_015600]
A_23_P201837	2.02737	AF031469	MR1	Homo sapiens MHC class I related protein 1 isoform D (MR1D) mRNA, complete cds. [AF031469]
A_23_P49816	2.0254	NM_018404	CENTA2	Homo sapiens centaurin, alpha 2 (CENTA2), mRNA [NM_018404]
A_23_P13683	2.02538	NM_014830	ZBTB39	Homo sapiens zinc finger and BTB domain containing 39 (ZBTB39), mRNA [NM_014830]
A_23_P404785	2.02423	NM_014028	OSTM1	Homo sapiens osteopetrosis associated transmembrane protein 1 (OSTM1), mRNA [NM_014028]
A_24_P255965	2.0241		A_24_P255965
A_24_P46808	2.02394	AK095803	MDH2	Homo sapiens cDNA FLJ38484 fis, clone FEBRA2023227, highly similar to MALATE DEHYDROGENASE, MITOCHONDRIAL PRECURSOR (EC 1.1.1.37). [AK095803]
A_32_P75122	2.02149	NM_152274	FAM58A	Homo sapiens family with sequence similarity 58, member A (FAM58A), mRNA [NM_152274]
A_23_P80643	2.01999	NM_006515	SETMAR	Homo sapiens SET domain and mariner transposase fusion gene (SETMAR), mRNA [NM_006515]
A_32_P98683	2.01974	NM_005937	MLLT6	Homo sapiens myeloid/lymphoid or mixed-lineage leukemia (trithorax homolog, Drosophila); translocated to, 6 (MLLT6), mRNA [NM_005937]
A_23_P108871	2.01911	NM_032494	ZC3H8	Homo sapiens zinc finger CCCH-type containing 8 (ZC3H8), mRNA [NM_032494]
A_24_P58147	2.01908	NM_001007527	LMBRD2	Homo sapiens LMBR1 domain containing 2 (LMBRD2), mRNA [NM_001007527]
A_23_P49041	2.01703	NM_024956	TMEM62	Homo sapiens transmembrane protein 62 (TMEM62), mRNA [NM_024956]
A_32_P82560	2.01676		MTRF1L	mitochondrial translational release factor 1-like [Source:RefSeq_peptide;Acc:NP_061914] [ENST00000367233]
A_23_P404005	2.01547	NM_152274	FAM58A	Homo sapiens family with sequence similarity 58, member A (FAM58A), mRNA [NM_152274]
A_24_P56407	2.01065	NM_015962	FCF1	Homo sapiens FCF1 small subunit (SSU) processome component homolog (S. cerevisiae) (FCF1), mRNA [NM_015962]
A_23_P98532	2.00975	NM_015457	ZDHHC5	Homo sapiens zinc finger, DHHC-type containing 5 (ZDHHC5), mRNA [NM_015457]
A_23_P121447	2.00665	NM_032487	ARPM1	Homo sapiens actin related protein M1 (ARPM1), mRNA [NM_032487]
A_23_P136413	2.00615	NM_016155	MMP17	Homo sapiens matrix metallopeptidase 17 (membrane-inserted) (MMP17), mRNA [NM_016155]
A_24_P49214	2.00573	AF469129	C1orf86	Homo sapiens hypothetical protein mRNA, complete cds. [AF469129]
A_23_P62840	2.00505	NM_024640	YRDC	Homo sapiens yrdC domain containing (E. coli) (YRDC), mRNA [NM_024640]
A_24_P38944	2.00504	NM_024098	CCDC86	Homo sapiens coiled-coil domain containing 86 (CCDC86), mRNA [NM_024098]
A_23_P52806	2.00225	NM_012104	BACE1	Homo sapiens beta-site APP-cleaving enzyme 1 (BACE1), transcript variant a, mRNA [NM_012104]
A_32_P140823	2.00128	NM_006985	NPIP	Homo sapiens nuclear pore complex interacting protein (NPIP), mRNA [NM_006985]
A_23_P344719	-2.00213	NM_003898	SYNJ2	Homo sapiens synaptojanin 2 (SYNJ2), mRNA [NM_003898]
A_24_P107277	-2.00615	NM_006442	DRAP1	Homo sapiens DR1-associated protein 1 (negative cofactor 2 alpha) (DRAP1), mRNA [NM_006442]
A_23_P124377	-2.00622		A_23_P124377
A_23_P165676	-2.0075	BC017694	FAM128B	Homo sapiens family with sequence similarity 128, member B, mRNA (cDNA clone MGC:21027 IMAGE:4415420), complete cds. [BC017694]
A_23_P86660	-2.00783	NM_194247	HNRPA3	Homo sapiens heterogeneous nuclear ribonucleoprotein A3 (HNRPA3), mRNA [NM_194247]
A_23_P58396	-2.00789	NM_016205	PDGFC	Homo sapiens platelet derived growth factor C (PDGFC), mRNA [NM_016205]
A_23_P94762	-2.0088	NM_058230	ZNF354B	Homo sapiens zinc finger protein 354B (ZNF354B), mRNA [NM_058230]
A_24_P303454	-2.00887	NM_012454	TIAM2	Homo sapiens T-cell lymphoma invasion and metastasis 2 (TIAM2), transcript variant 1, mRNA [NM_012454]
A_23_P370635	-2.00948	NM_138799	MBOAT2	Homo sapiens membrane bound O-acyltransferase domain containing 2 (MBOAT2), mRNA [NM_138799]
A_23_P122197	-2.01306	NM_031966	CCNB1	Homo sapiens cyclin B1 (CCNB1), mRNA [NM_031966]
A_23_P71067	-2.01536	NM_000474	TWIST1	Homo sapiens twist homolog 1 (acrocephalosyndactyly 3; Saethre-Chotzen syndrome) (Drosophila) (TWIST1), mRNA [NM_000474]
A_32_P137966	-2.01622	NM_152317	DEPDC4	Homo sapiens DEP domain containing 4 (DEPDC4), mRNA [NM_152317]
A_23_P149938	-2.01922	BG571904	BG571904	602593252F1 NIH_MGC_79 Homo sapiens cDNA clone IMAGE:4720573 5', mRNA sequence [BG571904]
A_23_P102060	-2.01985	NM_006751	SSFA2	Homo sapiens sperm specific antigen 2 (SSFA2), mRNA [NM_006751]
A_24_P277807	-2.02002	NM_003795	SNX3	Homo sapiens sorting nexin 3 (SNX3), mRNA [NM_003795]
A_32_P104088	-2.02131	BC048283	BC048283	Homo sapiens, clone IMAGE:5214329, mRNA. [BC048283]
A_24_P922475	-2.0238	BC042363	ATF7	Homo sapiens activating transcription factor 7, mRNA (cDNA clone IMAGE:5285571), complete cds. [BC042363]
A_23_P120227	-2.0257	NM_030915	LBH	Homo sapiens limb bud and heart development homolog (mouse) (LBH), mRNA [NM_030915]
A_23_P257457	-2.0262	NM_138969	RDHE2	Homo sapiens retinal short chain dehydrogenase reductase isoform 1 (RDHE2), mRNA [NM_138969]
A_23_P127557	-2.0268	NM_198439	KBTBD3	Homo sapiens kelch repeat and BTB (POZ) domain containing 3 (KBTBD3), transcript variant 2, mRNA [NM_198439]
A_23_P16562	-2.02883	NM_001017392	SFRS14	Homo sapiens splicing factor, arginine/serine-rich 14 (SFRS14), transcript variant 1, mRNA [NM_001017392]
A_23_P315252	-2.02981	AK097322	AK097322	Homo sapiens cDNA FLJ40003 fis, clone STOMA2003716. [AK097322]
A_32_P135890	-2.03006	NM_001013680	LOC401233	Homo sapiens similar to HIV TAT specific factor 1; cofactor required for Tat activation of HIV-1 transcription (LOC401233), mRNA [NM_001013680]
A_32_P748131	-2.03054	AB075828	ZNF545	Homo sapiens mRNA for KIAA1948 protein. [AB075828]
A_32_P444104	-2.0329	BX640708	LOC284454	Homo sapiens mRNA; cDNA DKFZp686K181 (from clone DKFZp686K181). [BX640708]
A_32_P215900	-2.03308	BQ000605	BQ000605	BQ000605 UI-H-DP0-avu-h-21-0-UI.s1 NCI_CGAP_Fs1 Homo sapiens cDNA clone IMAGE:5884484 3', mRNA sequence [BQ000605]
A_23_P140705	-2.03394	BC004543	C15orf23	Homo sapiens chromosome 15 open reading frame 23, mRNA (cDNA clone IMAGE:3952251), partial cds. [BC004543]
A_23_P74344	-2.0348	NM_053053	TADA1L	Homo sapiens transcriptional adaptor 1 (HFI1 homolog, yeast)-like (TADA1L), mRNA [NM_053053]
A_24_P24332	-2.03736		A_24_P24332
A_23_P53267	-2.03779	NM_198261	RSRC2	Homo sapiens arginine/serine-rich coiled-coil 2 (RSRC2), transcript variant 2, mRNA [NM_198261]
A_24_P170357	-2.03797		A_24_P170357
A_24_P925422	-2.03967		THC2538568	1AK6 Destrin, Nmr, Minimized Average Structure. {Sus scrofa} (exp=-1; wgp=0; cg=0), partial (30%) [THC2538568]
A_32_P9931	-2.04039		A_32_P9931
A_32_P182186	-2.04283	BC041955	BC041955	Homo sapiens cDNA clone IMAGE:5301910. [BC041955]
A_32_P188093	-2.04339		THC2652887	Q2PGH6_HAELO (Q2PGH6) Mucin (Fragment), partial (14%) [THC2652887]
A_23_P348894	-2.04342	NM_006364	SEC23A	Homo sapiens Sec23 homolog A (S. cerevisiae) (SEC23A), mRNA [NM_006364]
A_32_P757733	-2.04447	NM_024491	CEP70	Homo sapiens centrosomal protein 70kDa (CEP70), mRNA [NM_024491]
A_23_P62081	-2.04644	NM_003020	SCG5	Homo sapiens secretogranin V (7B2 protein) (SCG5), mRNA [NM_003020]
A_23_P434442	-2.05063	NM_001006933	TCEAL3	Homo sapiens transcription elongation factor A (SII)-like 3 (TCEAL3), transcript variant 1, mRNA [NM_001006933]
A_23_P166640	-2.05113	NM_006407	ARL6IP5	Homo sapiens ADP-ribosylation-like factor 6 interacting protein 5 (ARL6IP5), mRNA [NM_006407]
A_23_P413180	-2.05198	NM_017440	MDM1	Homo sapiens Mdm4, transformed 3T3 cell double minute 1, p53 binding protein (mouse) (MDM1), transcript variant 1, mRNA [NM_017440]
A_32_P163908	-2.05364	NM_014669	NUP93	Homo sapiens nucleoporin 93kDa (NUP93), mRNA [NM_014669]
A_24_P139120	-2.05409	NM_000923	PDE4C	Homo sapiens phosphodiesterase 4C, cAMP-specific (phosphodiesterase E1 dunce homolog, Drosophila) (PDE4C), mRNA [NM_000923]
A_23_P65254	-2.05495	NM_015932	POMP	Homo sapiens proteasome maturation protein (POMP), mRNA [NM_015932]
A_23_P29723	-2.05569	NM_001012410	SGOL1	Homo sapiens shugoshin-like 1 (S. pombe) (SGOL1), transcript variant A2, mRNA [NM_001012410]
A_24_P688133	-2.05614	AK124299	AK124299	Homo sapiens cDNA FLJ42306 fis, clone TRACH2001646. [AK124299]
A_23_P63190	-2.05617	NM_002524	NRAS	Homo sapiens neuroblastoma RAS viral (v-ras) oncogene homolog (NRAS), mRNA [NM_002524]
A_32_P226009	-2.05843	NM_023073	FLJ13231	Homo sapiens hypothetical protein FLJ13231 (FLJ13231), mRNA [NM_023073]
A_32_P105195	-2.06064	NM_014829	DDX46	Homo sapiens DEAD (Asp-Glu-Ala-Asp) box polypeptide 46 (DDX46), mRNA [NM_014829]
A_24_P320254	-2.06113	NM_005520	HNRPH1	Homo sapiens heterogeneous nuclear ribonucleoprotein H1 (H) (HNRPH1), mRNA [NM_005520]
A_23_P346912	-2.06342	NM_138796	SPATA17	Homo sapiens spermatogenesis associated 17 (SPATA17), mRNA [NM_138796]
A_24_P104407	-2.06509	NM_145728	DMN	Homo sapiens desmuslin (DMN), transcript variant A, mRNA [NM_145728]
A_23_P56163	-2.06744	NM_002850	PTPRS	Homo sapiens protein tyrosine phosphatase, receptor type, S (PTPRS), transcript variant 1, mRNA [NM_002850]
A_23_P14957	-2.06768	NM_001802	CDR2	Homo sapiens cerebellar degeneration-related protein 2, 62kDa (CDR2), mRNA [NM_001802]
A_24_P190345	-2.06904	NM_198480	ZNF615	Homo sapiens zinc finger protein 615 (ZNF615), mRNA [NM_198480]
A_24_P223124	-2.06988	NM_022763	FNDC3B	Homo sapiens fibronectin type III domain containing 3B (FNDC3B), mRNA [NM_022763]
A_24_P455972	-2.07054	BC130416	BC130416	Homo sapiens cDNA clone IMAGE:40146447. [BC130416]
A_24_P323944	-2.07207	NM_020432	PHTF2	Homo sapiens putative homeodomain transcription factor 2 (PHTF2), mRNA [NM_020432]
A_24_P390623	-2.07247		ENST00000324808	coiled-coil domain containing 57 [Source:RefSeq_peptide;Acc:NP_932348] [ENST00000324808]
A_23_P425502	-2.07272	NM_017613	DONSON	Homo sapiens downstream neighbor of SON (DONSON), mRNA [NM_017613]
A_23_P138495	-2.07478	NM_006504	PTPRE	Homo sapiens protein tyrosine phosphatase, receptor type, E (PTPRE), transcript variant 1, mRNA [NM_006504]
A_32_P166356	-2.07683		THC2685727
A_32_P61605	-2.07757	AF290475	AF290475	Homo sapiens clone 124-1V1, mRNA sequence. [AF290475]
A_23_P255785	-2.07781	NM_006153	NCK1	Homo sapiens NCK adaptor protein 1 (NCK1), mRNA [NM_006153]
A_23_P209879	-2.0793	AK128731	ATF2	Homo sapiens cDNA FLJ46899 fis, clone UTERU3022588, highly similar to Cyclic-AMP-dependent transcription factor ATF-2. [AK128731]
A_24_P924641	-2.08184		THC2538610
A_23_P353436	-2.08494	BC091515	CEP78	Homo sapiens centrosomal protein 78kDa, mRNA (cDNA clone IMAGE:6194709), complete cds. [BC091515]
A_23_P209394	-2.08512	AF009616	CFLAR	Homo sapiens FLAME-1 mRNA, complete cds. [AF009616]
A_23_P63896	-2.08535	NM_000043	FAS	Homo sapiens Fas (TNF receptor superfamily, member 6) (FAS), transcript variant 1, mRNA [NM_000043]
A_24_P287941	-2.08698	NM_013290	PSMC3IP	Homo sapiens PSMC3 interacting protein (PSMC3IP), transcript variant 1, mRNA [NM_013290]
A_23_P162476	-2.08815	NM_031299	CDCA3	Homo sapiens cell division cycle associated 3 (CDCA3), mRNA [NM_031299]
A_23_P9603	-2.08815	NM_006904	PRKDC	Homo sapiens protein kinase, DNA-activated, catalytic polypeptide (PRKDC), transcript variant 1, mRNA [NM_006904]
A_23_P18579	-2.094	NM_006607	PTTG2	Homo sapiens pituitary tumor-transforming 2 (PTTG2), mRNA [NM_006607]
A_32_P232035	-2.09504		THC2523685	BQ101125 ij24c06.y1 Melton Normalized Human Islet 4 N4-HIS 1 Homo sapiens cDNA clone IMAGE:6135562 5', mRNA sequence [BQ101125]
A_24_P649327	-2.09635	AK124953	AK124953	Homo sapiens cDNA FLJ42963 fis, clone BRSTN2012380. [AK124953]
A_23_P76705	-2.09842	NM_006322	TUBGCP3	Homo sapiens tubulin, gamma complex associated protein 3 (TUBGCP3), mRNA [NM_006322]
A_24_P307580	-2.09864	AF092095	HTATIP2	Homo sapiens alternatively spliced product of metastasis-suppressor gene CC3 (TC3) mRNA, complete cds. [AF092095]
A_23_P363344	-2.09977	NM_000366	TPM1	Homo sapiens tropomyosin 1 (alpha) (TPM1), transcript variant 5, mRNA [NM_000366]
A_23_P356616	-2.10049	NM_145804	ABTB2	Homo sapiens ankyrin repeat and BTB (POZ) domain containing 2 (ABTB2), mRNA [NM_145804]
A_23_P251364	-2.10187	NM_020225	STOX2	Homo sapiens storkhead box 2 (STOX2), mRNA [NM_020225]
A_32_P63858	-2.10197		THC2655194	ALU6_HUMAN (P39193) Alu subfamily SP sequence contamination warning entry, partial (5%) [THC2655194]
A_32_P119154	-2.10216	BE138567	BE138567	xr77d10.x2 NCI_CGAP_Ov26 Homo sapiens cDNA clone IMAGE:2766163 3', mRNA sequence [BE138567]
A_24_P57170	-2.10307	NM_001039887	C19orf55	Homo sapiens chromosome 19 open reading frame 55 (C19orf55), mRNA [NM_001039887]
A_23_P35349	-2.10357	NM_021738	SVIL	Homo sapiens supervillin (SVIL), transcript variant 2, mRNA [NM_021738]
A_23_P363936	-2.10373	NM_014278	HSPA4L	Homo sapiens heat shock 70kDa protein 4-like (HSPA4L), mRNA [NM_014278]
A_32_P53713	-2.10642	BC111068	CLN3	Homo sapiens ceroid-lipofuscinosis, neuronal 3, juvenile (Batten, Spielmeyer-Vogt disease), mRNA (cDNA clone MGC:102840 IMAGE:5764535), complete cds. [BC111068]
A_24_P384239	-2.10717		A_24_P384239
A_23_P94063	-2.10976	AY260738	ZKSCAN1	Homo sapiens truncated zinc finger protein 36 mRNA, complete cds. [AY260738]
A_23_P212002	-2.11038	NM_001012651	NKTR	Homo sapiens natural killer-tumor recognition sequence (NKTR), transcript variant 2, mRNA [NM_001012651]
A_24_P231513	-2.11055	NM_005721	ACTR3	Homo sapiens ARP3 actin-related protein 3 homolog (yeast) (ACTR3), mRNA [NM_005721]
A_23_P152992	-2.11106	AK125672	AK125672	Homo sapiens cDNA FLJ43684 fis, clone TBAES2001492. [AK125672]
A_23_P323751	-2.11108	NM_030919	FAM83D	Homo sapiens family with sequence similarity 83, member D (FAM83D), mRNA [NM_030919]
A_32_P69783	-2.11197		THC2731533	Q9F8M7_CARHY (Q9F8M7) DTDP-glucose 4,6-dehydratase (Fragment), partial (11%) [THC2678819]
A_23_P312246	-2.11307	NM_024725	CCDC82	Homo sapiens coiled-coil domain containing 82 (CCDC82), mRNA [NM_024725]
A_23_P13740	-2.11483	NM_014903	NAV3	Homo sapiens neuron navigator 3 (NAV3), mRNA [NM_014903]
A_23_P214779	-2.11492	NM_007124	UTRN	Homo sapiens utrophin (UTRN), mRNA [NM_007124]
A_23_P53467	-2.11535	NM_201612	IKIP	Homo sapiens IKK interacting protein (IKIP), transcript variant 2, mRNA [NM_201612]
A_24_P942469	-2.11641	AK129652	SPAG9	Homo sapiens cDNA FLJ26141 fis, clone TST03911. [AK129652]
A_24_P40519	-2.12069	NM_032508	TMEM185A	Homo sapiens transmembrane protein 185A (TMEM185A), mRNA [NM_032508]
A_24_P278853	-2.12134	NM_032813	TMTC4	Homo sapiens transmembrane and tetratricopeptide repeat containing 4 (TMTC4), transcript variant 1, mRNA [NM_032813]
A_32_P43409	-2.12203		THC2574008	Q475C5_RALEJ (Q475C5) Phosphate butyryltransferase , partial (5%) [THC2501435]
A_24_P29277	-2.12362		COL4A3BP	Goodpasture antigen-binding protein (EC 2.7.11.9) (GPBP) (Collagen type IV alpha-3-binding protein) (StAR-related lipid transfer protein 11) (StARD11) (START domain-containing protein 11). [Source:Uniprot/SWISSPROT;Acc:Q9Y5P4] [ENST00000380494]
A_24_P305764	-2.12399	NM_004595	SMS	Homo sapiens spermine synthase (SMS), mRNA [NM_004595]
A_23_P77761	-2.12443	NM_004035	ACOX1	Homo sapiens acyl-Coenzyme A oxidase 1, palmitoyl (ACOX1), transcript variant 1, mRNA [NM_004035]
A_23_P369316	-2.12626	NM_138959	VANGL1	Homo sapiens vang-like 1 (van gogh, Drosophila) (VANGL1), mRNA [NM_138959]
A_32_P82631	-2.12667		A_32_P82631
A_23_P155765	-2.13023	NM_002129	HMGB2	Homo sapiens high-mobility group box 2 (HMGB2), mRNA [NM_002129]
A_24_P76675	-2.13077	NM_021647	MFAP3L	Homo sapiens microfibrillar-associated protein 3-like (MFAP3L), transcript variant 1, mRNA [NM_021647]
A_24_P97785	-2.13119	CR611332	CR611332	full-length cDNA clone CS0DF014YA22 of Fetal brain of Homo sapiens (human) [CR611332]
A_23_P3934	-2.13198	NM_017763	RNF43	Homo sapiens ring finger protein 43 (RNF43), mRNA [NM_017763]
A_23_P73589	-2.13341	NM_002444	MSN	Homo sapiens moesin (MSN), mRNA [NM_002444]
A_23_P6344	-2.13449	NM_022044	SDF2L1	Homo sapiens stromal cell-derived factor 2-like 1 (SDF2L1), mRNA [NM_022044]
A_23_P389118	-2.1366	NM_001025356	TMEM16F	Homo sapiens transmembrane protein 16F (TMEM16F), mRNA [NM_001025356]
A_24_P40995	-2.13661		THC2668242	AF164609 Gag-Pro-Pol protein {Homo sapiens} (exp=-1; wgp=0; cg=0), partial (6%) [THC2668242]
A_32_P186474	-2.13736	NM_013277	RACGAP1	Homo sapiens Rac GTPase activating protein 1 (RACGAP1), mRNA [NM_013277]
A_23_P203645	-2.1375	NM_001039618	CREBZF	Homo sapiens CREB/ATF bZIP transcription factor (CREBZF), mRNA [NM_001039618]
A_23_P109774	-2.13896	NM_014415	ZBTB11	Homo sapiens zinc finger and BTB domain containing 11 (ZBTB11), mRNA [NM_014415]
A_23_P170581	-2.13937	AK023048	FLJ12986	Homo sapiens cDNA FLJ12986 fis, clone NT2RP3000055. [AK023048]
A_23_P160354	-2.13986	NM_181690	AKT3	Homo sapiens v-akt murine thymoma viral oncogene homolog 3 (protein kinase B, gamma) (AKT3), transcript variant 2, mRNA [NM_181690]
A_23_P40817	-2.14044	NM_032383	HPS3	Homo sapiens Hermansky-Pudlak syndrome 3 (HPS3), mRNA [NM_032383]
A_23_P117971	-2.14245	M15530	M15530	Human B-cell growth factor (BCGF1) mRNA, complete cds. [M15530]
A_24_P1919	-2.14487	NM_000267	NF1	Homo sapiens neurofibromin 1 (neurofibromatosis, von Recklinghausen disease, Watson disease) (NF1), transcript variant 2, mRNA [NM_000267]
A_23_P208925	-2.14543	NM_003025	SH3GL1	Homo sapiens SH3-domain GRB2-like 1 (SH3GL1), mRNA [NM_003025]
A_23_P134109	-2.14606	NM_001431	EPB41L2	Homo sapiens erythrocyte membrane protein band 4.1-like 2 (EPB41L2), mRNA [NM_001431]
A_24_P305747	-2.14721		THC2524424	Q6V8L6_MACRA (Q6V8L6) Ribosomal protein P1 (Fragment), partial (71%) [THC2524424]
A_23_P43157	-2.14774	NM_001080416	MYBL1	Homo sapiens v-myb myeloblastosis viral oncogene homolog (avian)-like 1 (MYBL1), mRNA [NM_001080416]
A_24_P110441	-2.14835	NM_001004351	tcag7.1017	Homo sapiens similar to Williams Beuren syndrome chromosome region 19 (MGC57359), mRNA [NM_001004351]
A_23_P86100	-2.15058	NM_001007255	KARCA1	Homo sapiens kelch/ankyrin repeat containing cyclin A1 interacting protein (KARCA1), transcript variant 2, mRNA [NM_001007255]
A_23_P138168	-2.15085	NM_001839	CNN3	Homo sapiens calponin 3, acidic (CNN3), mRNA [NM_001839]
A_24_P415624	-2.15172	NM_014938	MLXIP	Homo sapiens MLX interacting protein (MLXIP), mRNA [NM_014938]
A_32_P170736	-2.15268	AK098422	AK098422	Homo sapiens cDNA FLJ25556 fis, clone JTH02629. [AK098422]
A_32_P148380	-2.15462		THC2671126	M4A4D_MOUSE (Q99N05) Membrane-spanning 4-domains subfamily A member 4D, partial (5%) [THC2671126]
A_23_P212034	-2.15597	AL831922	DLG1	Homo sapiens mRNA; cDNA DKFZp761P0818 (from clone DKFZp761P0818). [AL831922]
A_32_P107667	-2.15617	NM_001032389	LOC389517	Homo sapiens similar to Williams Beuren syndrome chromosome region 19 (LOC389517), mRNA [NM_001032389]
A_32_P164917	-2.15944	AL833005	AL833005	Homo sapiens mRNA; cDNA DKFZp666D074 (from clone DKFZp666D074) [AL833005]
A_24_P68162	-2.15971	NM_173602	DIP2B	Homo sapiens DIP2 disco-interacting protein 2 homolog B (Drosophila) (DIP2B), mRNA [NM_173602]
A_23_P134925	-2.16007	NM_004331	BNIP3L	Homo sapiens BCL2/adenovirus E1B 19kDa interacting protein 3-like (BNIP3L), mRNA [NM_004331]
A_23_P35871	-2.16041	NM_024680	E2F8	Homo sapiens E2F transcription factor 8 (E2F8), mRNA [NM_024680]
A_23_P365119	-2.16056		ENST00000324808	coiled-coil domain containing 57 [Source:RefSeq_peptide;Acc:NP_932348] [ENST00000324808]
A_23_P71316	-2.16236	NM_001008712	RBPMS	Homo sapiens RNA binding protein with multiple splicing (RBPMS), transcript variant 3, mRNA [NM_001008712]
A_24_P523061	-2.1624	BC031320	BC031320	Homo sapiens cDNA clone IMAGE:5278682. [BC031320]
A_23_P152002	-2.16309	NM_004049	BCL2A1	Homo sapiens BCL2-related protein A1 (BCL2A1), mRNA [NM_004049]
A_23_P212089	-2.16527	NM_031419	NFKBIZ	Homo sapiens nuclear factor of kappa light polypeptide gene enhancer in B-cells inhibitor, zeta (NFKBIZ), transcript variant 1, mRNA [NM_031419]
A_23_P256724	-2.16654	NM_003841	TNFRSF10C	Homo sapiens tumor necrosis factor receptor superfamily, member 10c, decoy without an intracellular domain (TNFRSF10C), mRNA [NM_003841]
A_23_P168747	-2.16805	NM_017760	NCAPG2	Homo sapiens non-SMC condensin II complex, subunit G2 (NCAPG2), mRNA [NM_017760]
A_24_P482017	-2.17185	BC001743	C7orf44	Homo sapiens cDNA clone IMAGE:3537461, **** WARNING: chimeric clone ****. [BC001743]
A_24_P392475	-2.17218		ENST00000321892	bromodomain PHD finger transcription factor isoform 2 [Source:RefSeq_peptide;Acc:NP_004450] [ENST00000321892]
A_23_P31550	-2.17256	AK021933	AK021933	Homo sapiens cDNA FLJ11871 fis, clone HEMBA1007052. [AK021933]
A_23_P40821	-2.17291	NM_032383	HPS3	Homo sapiens Hermansky-Pudlak syndrome 3 (HPS3), mRNA [NM_032383]
A_23_P114662	-2.17686	NM_001889	CRYZ	Homo sapiens crystallin, zeta (quinone reductase) (CRYZ), mRNA [NM_001889]
A_32_P164916	-2.17718	AL833005	AL833005	Homo sapiens mRNA; cDNA DKFZp666D074 (from clone DKFZp666D074) [AL833005]
A_23_P313734	-2.17838	AB051518	KIAA1731	Homo sapiens mRNA for KIAA1731 protein, partial cds. [AB051518]
A_24_P163237	-2.17923	NM_020225	STOX2	Homo sapiens storkhead box 2 (STOX2), mRNA [NM_020225]
A_23_P154466	-2.18016	NM_021831	AGBL5	Homo sapiens hypothetical protein FLJ21839 (FLJ21839), transcript variant 1, mRNA [NM_021831]
A_23_P138805	-2.18088	NM_012124	CHORDC1	Homo sapiens cysteine and histidine-rich domain (CHORD)-containing 1 (CHORDC1), mRNA [NM_012124]
A_23_P392897	-2.18097		A_23_P392897
A_32_P233019	-2.18229	NM_012430	SEC22A	Homo sapiens SEC22 vesicle trafficking protein homolog A (S. cerevisiae) (SEC22A), mRNA [NM_012430]
A_23_P418046	-2.18286	BC002572	PRPF18	Homo sapiens PRP18 pre-mRNA processing factor 18 homolog (S. cerevisiae), mRNA (cDNA clone IMAGE:3160552). [BC002572]
A_23_P63798	-2.18298	NM_001300	KLF6	Homo sapiens Kruppel-like factor 6 (KLF6), transcript variant 2, mRNA [NM_001300]
A_23_P83073	-2.18529	NM_032558	HIATL1	Homo sapiens hippocampus abundant transcript-like 1 (HIATL1), mRNA [NM_032558]
A_24_P263826	-2.18713	AK055694	AK055694	Homo sapiens cDNA FLJ31132 fis, clone IMR322000953. [AK055694]
A_23_P156852	-2.18775	NM_206836	PECI	Homo sapiens peroxisomal D3,D2-enoyl-CoA isomerase (PECI), transcript variant 2, mRNA [NM_206836]
A_24_P64442	-2.18781	AK026517	AK026517	Homo sapiens cDNA: FLJ22864 fis, clone KAT02164. [AK026517]
A_23_P252928	-2.18916	NM_005367	MAGEA12	Homo sapiens melanoma antigen family A, 12 (MAGEA12), mRNA [NM_005367]
A_23_P258190	-2.1892	NM_001628	AKR1B1	Homo sapiens aldo-keto reductase family 1, member B1 (aldose reductase) (AKR1B1), mRNA [NM_001628]
A_32_P360193	-2.19001	AK074178	CCDC35	Homo sapiens mRNA for FLJ00251 protein. [AK074178]
A_24_P942786	-2.19128	AK024870	AK024870	Homo sapiens cDNA: FLJ21217 fis, clone COL00536. [AK024870]
A_32_P65843	-2.19154	DQ786194	DQ786194	Homo sapiens clone HLS_IMAGE_119768 mRNA sequence. [DQ786194]
A_24_P325015	-2.19267	BC065520	TCFL5	Homo sapiens cDNA clone IMAGE:5787400, partial cds. [BC065520]
A_23_P434430	-2.19271	NM_152262	ZNF439	Homo sapiens zinc finger protein 439 (ZNF439), mRNA [NM_152262]
A_24_P37441	-2.19358	NM_002610	PDK1	Homo sapiens pyruvate dehydrogenase kinase, isozyme 1 (PDK1), nuclear gene encoding mitochondrial protein, mRNA [NM_002610]
A_23_P9574	-2.19579	NM_018098	ECT2	Homo sapiens epithelial cell transforming sequence 2 oncogene (ECT2), mRNA [NM_018098]
A_23_P250800	-2.19789	NM_006100	ST3GAL6	Homo sapiens ST3 beta-galactoside alpha-2,3-sialyltransferase 6 (ST3GAL6), mRNA [NM_006100]
A_23_P432034	-2.19922	NM_173510	CCDC117	Homo sapiens coiled-coil domain containing 117 (CCDC117), mRNA [NM_173510]
A_32_P177300	-2.19994		THC2692669	ALU1_HUMAN (P39188) Alu subfamily J sequence contamination warning entry, partial (10%) [THC2692669]
A_24_P80915	-2.20267	NM_014739	BCLAF1	Homo sapiens BCL2-associated transcription factor 1 (BCLAF1), transcript variant 1, mRNA [NM_014739]
A_32_P222079	-2.2046	NM_001032389	LOC389517	Homo sapiens similar to Williams Beuren syndrome chromosome region 19 (LOC389517), mRNA [NM_001032389]
A_24_P68358	-2.20531	NM_001039775	FLJ38020	Homo sapiens similar to absent in melanoma 1 (FLJ38020), mRNA [NM_001039775]
A_32_P46571	-2.20586	NM_017821	RHBDL2	Homo sapiens rhomboid, veinlet-like 2 (Drosophila) (RHBDL2), mRNA [NM_017821]
A_32_P66908	-2.20646		CXXC4	CXXC finger 4 [Source:RefSeq_peptide;Acc:NP_079488] [ENST00000305749]
A_32_P50984	-2.20906		THC2647658
A_24_P22079	-2.20939	NM_002015	FOXO1	Homo sapiens forkhead box O1A (FOXO1A), mRNA [NM_002015]
A_24_P120970	-2.21043	NM_032937	C9orf37	Homo sapiens chromosome 9 open reading frame 37 (C9orf37), mRNA [NM_032937]
A_23_P83028	-2.21049	NM_021111	RECK	Homo sapiens reversion-inducing-cysteine-rich protein with kazal motifs (RECK), mRNA [NM_021111]
A_23_P146526	-2.21286	NM_015110	SMC5	Homo sapiens structural maintenance of chromosomes 5 (SMC5), mRNA [NM_015110]
A_32_P108033	-2.21599	DW443340	DW443340	HHAGE041070 Human liver regeneration after partial hepatectomy Homo sapiens cDNA, mRNA sequence [DW443340]
A_24_P218979	-2.21619	NM_031299	CDCA3	Homo sapiens cell division cycle associated 3 (CDCA3), mRNA [NM_031299]
A_24_P350686	-2.21686	NM_052864	TIFA	Homo sapiens TRAF-interacting protein with a forkhead-associated domain (TIFA), mRNA [NM_052864]
A_23_P201287	-2.21934	NM_015074	KIF1B	Homo sapiens kinesin family member 1B (KIF1B), transcript variant 1, mRNA [NM_015074]
A_24_P81841	-2.22029	NM_004064	CDKN1B	Homo sapiens cyclin-dependent kinase inhibitor 1B (p27, Kip1) (CDKN1B), mRNA [NM_004064]
A_23_P73992	-2.22047		ENST00000294383	Ubiquitin carboxyl-terminal hydrolase 24 (EC 3.1.2.15) (Ubiquitin thioesterase 24) (Ubiquitin-specific-processing protease 24) (Deubiquitinating enzyme 24). [Source:Uniprot/SWISSPROT;Acc:Q9UPU5] [ENST00000294383]
A_24_P36868	-2.22095	NM_025160	WDR26	Homo sapiens WD repeat domain 26 (WDR26), mRNA [NM_025160]
A_23_P23924	-2.22104	NM_001748	CAPN2	Homo sapiens calpain 2, (m/II) large subunit (CAPN2), mRNA [NM_001748]
A_24_P177585	-2.22224	NM_182625	FLJ40869	Homo sapiens hypothetical protein FLJ40869 (FLJ40869), mRNA [NM_182625]
A_24_P713668	-2.22297	NM_014670	BZW1	Homo sapiens basic leucine zipper and W2 domains 1 (BZW1), mRNA [NM_014670]
A_23_P66798	-2.22677	NM_002276	KRT19	Homo sapiens keratin 19 (KRT19), mRNA [NM_002276]
A_23_P87532	-2.2297	NM_001002259	CAPRIN2	Homo sapiens C1q domain containing 1 (C1QDC1), transcript variant 1, mRNA [NM_001002259]
A_23_P48339	-2.22991	NM_175605	IFT88	Homo sapiens intraflagellar transport 88 homolog (Chlamydomonas) (IFT88), transcript variant 1, mRNA [NM_175605]
A_23_P137016	-2.23028	NM_002970	SAT1	Homo sapiens spermidine/spermine N1-acetyltransferase 1 (SAT1), mRNA [NM_002970]
A_32_P218671	-2.23131		THC2672257
A_23_P256334	-2.23345	NM_181501	ITGA1	Homo sapiens integrin, alpha 1 (ITGA1), mRNA [NM_181501]
A_24_P573514	-2.23397	BC033528	BC033528	Homo sapiens cDNA clone IMAGE:4822684. [BC033528]
A_23_P122976	-2.23557	NM_002069	GNAI1	Homo sapiens guanine nucleotide binding protein (G protein), alpha inhibiting activity polypeptide 1 (GNAI1), mRNA [NM_002069]
A_23_P48669	-2.23883	NM_005192	CDKN3	Homo sapiens cyclin-dependent kinase inhibitor 3 (CDK2-associated dual specificity phosphatase) (CDKN3), mRNA [NM_005192]
A_24_P722292	-2.23886		THC2658991	Q96CB5_HUMAN (Q96CB5) C8orf44 protein, partial (19%) [THC2658991]
A_24_P734060	-2.24036	AL832183	LOC284454	Homo sapiens mRNA; cDNA DKFZp686D0720 (from clone DKFZp686D0720). [AL832183]
A_24_P124624	-2.24067	NM_002543	OLR1	Homo sapiens oxidized low density lipoprotein (lectin-like) receptor 1 (OLR1), mRNA [NM_002543]
A_24_P924681	-2.24197	BQ717518	BQ717518	AGENCOURT_8478230 Lupski_sympathetic_trunk Homo sapiens cDNA clone IMAGE:6196840 5', mRNA sequence [BQ717518]
A_24_P462899	-2.24284	NM_001012507	C6orf173	Homo sapiens chromosome 6 open reading frame 173 (C6orf173), mRNA [NM_001012507]
A_24_P295590	-2.24655	NM_032023	RASSF4	Homo sapiens Ras association (RalGDS/AF-6) domain family 4 (RASSF4), mRNA [NM_032023]
A_32_P150836	-2.2466		THC2696414
A_32_P23810	-2.24742		THC2543854	ALU4_HUMAN (P39191) Alu subfamily SB2 sequence contamination warning entry, partial (40%) [THC2543854]
A_24_P942335	-2.24785	BC002881	C15orf42	Homo sapiens chromosome 15 open reading frame 42, mRNA (cDNA clone IMAGE:3940845), partial cds. [BC002881]
A_24_P154914	-2.24921	NM_016220	ZNF588	Homo sapiens zinc finger protein 588 (ZNF588), transcript variant 1, mRNA [NM_016220]
A_23_P44724	-2.24959	NM_001321	CSRP2	Homo sapiens cysteine and glycine-rich protein 2 (CSRP2), mRNA [NM_001321]
A_23_P133432	-2.25407	NM_170679	SKP1A	Homo sapiens S-phase kinase-associated protein 1A (p19A) (SKP1A), transcript variant 2, mRNA [NM_170679]
A_32_P140475	-2.25545	NM_020802	KIAA1377	Homo sapiens KIAA1377 (KIAA1377), mRNA [NM_020802]
A_32_P198179	-2.25602	BQ354462	BQ354462	BQ354462 CM2-HT0970-131100-502-h12 HT0970 Homo sapiens cDNA, mRNA sequence [BQ354462]
A_23_P343935	-2.25914	NM_022051	EGLN1	Homo sapiens egl nine homolog 1 (C. elegans) (EGLN1), mRNA [NM_022051]
A_23_P157580	-2.25945	NM_005625	SDCBP	Homo sapiens syndecan binding protein (syntenin) (SDCBP), transcript variant 1, mRNA [NM_005625]
A_24_P139761	-2.26037		THC2560976
A_23_P89062	-2.26095		ENST00000254109	CDNA FLJ30136 fis, clone BRACE2000077 (Chromosome 16 open reading frame 67). [Source:Uniprot/SPTREMBL;Acc:Q96NS8] [ENST00000254109]
A_23_P317465	-2.26232	NM_016530	RAB8B	Homo sapiens RAB8B, member RAS oncogene family (RAB8B), mRNA [NM_016530]
A_23_P202881	-2.26309	NM_005103	FEZ1	Homo sapiens fasciculation and elongation protein zeta 1 (zygin I) (FEZ1), transcript variant 1, mRNA [NM_005103]
A_24_P37253	-2.26443	NM_194317	LYPD6	Homo sapiens LY6/PLAUR domain containing 6 (LYPD6), mRNA [NM_194317]
A_32_P405942	-2.2667	CR620977	CR620977	full-length cDNA clone CS0CAP004YK15 of Thymus of Homo sapiens (human) [CR620977]
A_23_P419213	-2.271	NM_020817	KIAA1407	Homo sapiens KIAA1407 (KIAA1407), mRNA [NM_020817]
A_23_P80048	-2.27477	NR_001442	FER1L4	Homo sapiens fer-1-like 4 (C. elegans) (FER1L4) on chromosome 20 [NR_001442]
A_23_P371011	-2.27732	NM_182490	ZNF227	Homo sapiens zinc finger protein 227 (ZNF227), mRNA [NM_182490]
A_23_P8754	-2.27889	NM_005763	AASS	Homo sapiens aminoadipate-semialdehyde synthase (AASS), mRNA [NM_005763]
A_32_P167825	-2.28177		THC2702298	ALU1_HUMAN (P39188) Alu subfamily J sequence contamination warning entry, partial (6%) [THC2702298]
A_24_P814096	-2.28248		THC2592963	Q9BIU9_ARGTR (Q9BIU9) Flagelliform silk protein (Fragment), partial (4%) [THC2592963]
A_32_P34149	-2.28308	NM_005520	HNRPH1	Homo sapiens heterogeneous nuclear ribonucleoprotein H1 (H) (HNRPH1), mRNA [NM_005520]
A_23_P155989	-2.28359	NM_022145	CENPK	Homo sapiens centromere protein K (CENPK), mRNA [NM_022145]
A_23_P145175	-2.28399	NM_014345	ZNF318	Homo sapiens zinc finger protein 318 (ZNF318), mRNA [NM_014345]
A_24_P674443	-2.28442	AK025360	AK025360	Homo sapiens cDNA: FLJ21707 fis, clone COL09953. [AK025360]
A_32_P154484	-2.286		THC2499898	ALU1_HUMAN (P39188) Alu subfamily J sequence contamination warning entry, partial (13%) [THC2499898]
A_32_P114896	-2.28615	NM_006601	PTGES3	Homo sapiens prostaglandin E synthase 3 (cytosolic) (PTGES3), mRNA [NM_006601]
A_23_P202280	-2.28665	NM_014000	VCL	Homo sapiens vinculin (VCL), transcript variant 1, mRNA [NM_014000]
A_23_P99540	-2.28946	NM_004926	ZFP36L1	Homo sapiens zinc finger protein 36, C3H type-like 1 (ZFP36L1), mRNA [NM_004926]
A_23_P65110	-2.29034	NM_013277	RACGAP1	Homo sapiens Rac GTPase activating protein 1 (RACGAP1), mRNA [NM_013277]
A_24_P100830	-2.29066	NM_207337	AMN1	Homo sapiens antagonist of mitotic exit network 1 homolog (S. cerevisiae) (AMN1), mRNA [NM_207337]
A_23_P86230	-2.29343	NM_012333	MYCBP	Homo sapiens c-myc binding protein (MYCBP), mRNA [NM_012333]
A_23_P52278	-2.29369	NM_004523	KIF11	Homo sapiens kinesin family member 11 (KIF11), mRNA [NM_004523]
A_24_P265856	-2.29834	NM_020654	SENP7	Homo sapiens SUMO1/sentrin specific peptidase 7 (SENP7), transcript variant 1, mRNA [NM_020654]
A_23_P61569	-2.29837	NM_003762	VAMP4	Homo sapiens vesicle-associated membrane protein 4 (VAMP4), mRNA [NM_003762]
A_24_P152404	-2.29921	BC032118	BC032118	Homo sapiens cDNA clone IMAGE:5016307, partial cds. [BC032118]
A_23_P27638	-2.29969	NM_144566	ZNF700	Homo sapiens zinc finger protein 700 (ZNF700), mRNA [NM_144566]
A_32_P72341	-2.29974	NM_173084	TRIM59	Homo sapiens tripartite motif-containing 59 (TRIM59), mRNA [NM_173084]
A_23_P201655	-2.30123	NM_012333	MYCBP	Homo sapiens c-myc binding protein (MYCBP), mRNA [NM_012333]
A_24_P450372	-2.3048	L40520	L40520	Homo sapiens (clone DR3) mRNA fragment. [L40520]
A_32_P215556	-2.30666	BC030122	BC030122	Homo sapiens cDNA clone IMAGE:4814828. [BC030122]
A_32_P156531	-2.31191		THC2545702
A_24_P639441	-2.31192	NM_203330	CD59	Homo sapiens CD59 molecule, complement regulatory protein (CD59), transcript variant 1, mRNA [NM_203330]
A_23_P79145	-2.31352	NM_144694	ZNF570	Homo sapiens zinc finger protein 570 (ZNF570), mRNA [NM_144694]
A_32_P235796	-2.31544	NM_152618	BBS12	Homo sapiens Bardet-Biedl syndrome 12 (BBS12), mRNA [NM_152618]
A_24_P101680	-2.31716	NM_001037165	FOXK1	Homo sapiens forkhead box K1 (FOXK1), mRNA [NM_001037165]
A_23_P106002	-2.31839	NM_020529	NFKBIA	Homo sapiens nuclear factor of kappa light polypeptide gene enhancer in B-cells inhibitor, alpha (NFKBIA), mRNA [NM_020529]
A_24_P284353	-2.31927	NM_032354	TMEM107	Homo sapiens transmembrane protein 107 (TMEM107), transcript variant 1, mRNA [NM_032354]
A_23_P309619	-2.31973	AK123704	AK123704	Homo sapiens cDNA FLJ41710 fis, clone HLUNG2011041, weakly similar to Basic proline-rich peptide IB-8a. [AK123704]
A_24_P378302	-2.32015	AK021784	C15orf28	Homo sapiens cDNA FLJ11722 fis, clone HEMBA1005311. [AK021784]
A_24_P268676	-2.32219	NM_003670	BHLHB2	Homo sapiens basic helix-loop-helix domain containing, class B, 2 (BHLHB2), mRNA [NM_003670]
A_24_P133171	-2.32354	AK026078	AK026078	Homo sapiens cDNA: FLJ22425 fis, clone HRC08686. [AK026078]
A_23_P48951	-2.32392	NM_005928	MFGE8	Homo sapiens milk fat globule-EGF factor 8 protein (MFGE8), mRNA [NM_005928]
A_24_P156267	-2.32477	NM_006943	SOX12	Homo sapiens SRY (sex determining region Y)-box 12 (SOX12), mRNA [NM_006943]
A_23_P37560	-2.32528	NM_003847	PEX11A	Homo sapiens peroxisomal biogenesis factor 11A (PEX11A), mRNA [NM_003847]
A_24_P413884	-2.32652	NM_001809	CENPA	Homo sapiens centromere protein A (CENPA), transcript variant 1, mRNA [NM_001809]
A_23_P96325	-2.32921	NM_001009954	FLJ20105	Homo sapiens FLJ20105 protein (FLJ20105), transcript variant 2, mRNA [NM_001009954]
A_32_P88310	-2.33468	BM932296	BM932296	UI-E-EJ1-ajk-k-19-0-UI.r1 UI-E-EJ1 Homo sapiens cDNA clone UI-E-EJ1-ajk-k-19-0-UI 5', mRNA sequence [BM932296]
A_23_P136978	-2.3359	NM_014467	SRPX2	Homo sapiens sushi-repeat-containing protein, X-linked 2 (SRPX2), mRNA [NM_014467]
A_23_P374082	-2.33725	NM_033274	ADAM19	Homo sapiens ADAM metallopeptidase domain 19 (meltrin beta) (ADAM19), transcript variant 2, mRNA [NM_033274]
A_24_P257348	-2.33753	NM_006407	ARL6IP5	Homo sapiens ADP-ribosylation-like factor 6 interacting protein 5 (ARL6IP5), mRNA [NM_006407]
A_23_P58579	-2.33789	NM_032765	TRIM52	Homo sapiens tripartite motif-containing 52 (TRIM52), mRNA [NM_032765]
A_23_P90333	-2.33804	NM_001033719	ZNF404	Homo sapiens zinc finger protein 404 (ZNF404), mRNA [NM_001033719]
A_24_P268993	-2.33966	NM_052971	LEAP2	Homo sapiens liver expressed antimicrobial peptide 2 (LEAP2), mRNA [NM_052971]
A_23_P387630	-2.34182	NM_014725	STARD8	Homo sapiens START domain containing 8 (STARD8), mRNA [NM_014725]
A_32_P627	-2.34223	AK074449	TAF9B	Homo sapiens cDNA FLJ23869 fis, clone LNG09860. [AK074449]
A_24_P73920	-2.34262		THC2544355	IMB1_HUMAN (Q14974) Importin beta-1 subunit (Karyopherin beta-1 subunit) (Nuclear factor P97) (Importin 90), complete [THC2544355]
A_32_P69465	-2.34828		ENST00000378820	MORN repeat-containing protein 2 (MORN motif protein in testis). [Source:Uniprot/SWISSPROT;Acc:Q502X0] [ENST00000378820]
A_32_P131050	-2.34923		THC2520035	Q8HQ95_VARVV (Q8HQ95) NADH dehydrogenase subunit 4L, partial (13%) [THC2520035]
A_23_P96008	-2.35501	NM_006785	MALT1	Homo sapiens mucosa associated lymphoid tissue lymphoma translocation gene 1 (MALT1), transcript variant 1, mRNA [NM_006785]
A_23_P210176	-2.35587	NM_000210	ITGA6	Homo sapiens integrin, alpha 6 (ITGA6), transcript variant 2, mRNA [NM_000210]
A_23_P118791	-2.35649	NM_032354	TMEM107	Homo sapiens transmembrane protein 107 (TMEM107), transcript variant 1, mRNA [NM_032354]
A_24_P105794	-2.35893	BC070210	RPL31	Homo sapiens ribosomal protein L31, mRNA (cDNA clone MGC:88191 IMAGE:4714258), complete cds. [BC070210]
A_32_P150418	-2.36153	AK056140	AK056140	Homo sapiens cDNA FLJ31578 fis, clone NT2RI2001952. [AK056140]
A_23_P163143	-2.36456	NM_203488	ACYP1	Homo sapiens acylphosphatase 1, erythrocyte (common) type (ACYP1), transcript variant 2, mRNA [NM_203488]
A_24_P314571	-2.37152	NM_182513	SPC24	Homo sapiens SPC24, NDC80 kinetochore complex component, homolog (S. cerevisiae) (SPC24), mRNA [NM_182513]
A_23_P7473	-2.3716	NM_024577	SH3TC2	Homo sapiens SH3 domain and tetratricopeptide repeats 2 (SH3TC2), mRNA [NM_024577]
A_24_P757154	-2.37169		THC2661968	Q7L4D9_HUMAN (Q7L4D9) RRN3 protein (Fragment), partial (16%) [THC2661968]
A_23_P421513	-2.37296	NM_145809	LOC220594	Homo sapiens TL132 protein (LOC220594), mRNA [NM_145809]
A_23_P80902	-2.37525	NM_020242	KIF15	Homo sapiens kinesin family member 15 (KIF15), mRNA [NM_020242]
A_24_P132099	-2.37719	NM_138730	HMGN3	Homo sapiens high mobility group nucleosomal binding domain 3 (HMGN3), transcript variant 2, mRNA [NM_138730]
A_23_P130285	-2.37921	NM_018289	VPS53	Homo sapiens vacuolar protein sorting 53 homolog (S. cerevisiae) (VPS53), mRNA [NM_018289]
A_24_P36285	-2.37932	NM_013398	ZNF224	Homo sapiens zinc finger protein 224 (ZNF224), mRNA [NM_013398]
A_24_P226008	-2.38166	NM_007283	MGLL	Homo sapiens monoglyceride lipase (MGLL), transcript variant 1, mRNA [NM_007283]
A_23_P137705	-2.38319	NM_005149	TBX19	Homo sapiens T-box 19 (TBX19), mRNA [NM_005149]
A_23_P19243	-2.38382	NR_002767	PRO2266	Homo sapiens hypothetical protein PRO2266 (PRO2266) on chromosome 6 [NR_002767]
A_23_P252292	-2.38583	NM_006733	CENPI	Homo sapiens centromere protein I (CENPI), mRNA [NM_006733]
A_32_P209909	-2.38755	BE614051	BE614051	601503980F1 NIH_MGC_71 Homo sapiens cDNA clone IMAGE:3905899 5', mRNA sequence [BE614051]
A_24_P234196	-2.39226	NM_001034	RRM2	Homo sapiens ribonucleotide reductase M2 polypeptide (RRM2), mRNA [NM_001034]
A_24_P596406	-2.3938		THC2770336	Q2Z8W5_9GAMM (Q2Z8W5) Thiolase , partial (5%) [THC2770336]
A_24_P941787	-2.39414	NM_003913	PRPF4B	Homo sapiens PRP4 pre-mRNA processing factor 4 homolog B (yeast) (PRPF4B), mRNA [NM_003913]
A_32_P208136	-2.39416	NM_198468	C6orf167	Homo sapiens chromosome 6 open reading frame 167 (C6orf167), mRNA [NM_198468]
A_24_P119567	-2.39563	NM_144718	CCDC52	Homo sapiens coiled-coil domain containing 52 (CCDC52), mRNA [NM_144718]
A_24_P566701	-2.39574	NM_170679	SKP1A	Homo sapiens S-phase kinase-associated protein 1A (p19A) (SKP1A), transcript variant 2, mRNA [NM_170679]
A_23_P403955	-2.39795	NM_007375	TARDBP	Homo sapiens TAR DNA binding protein (TARDBP), mRNA [NM_007375]
A_23_P82738	-2.39801	NM_012415	RAD54B	Homo sapiens RAD54 homolog B (S. cerevisiae) (RAD54B), mRNA [NM_012415]
A_32_P161554	-2.3986		THC2655026	Q566Q1_HUMAN (Q566Q1) LAMA3 protein (Fragment), partial (5%) [THC2655026]
A_32_P21222	-2.40295	DQ786194	DQ786194	Homo sapiens clone HLS_IMAGE_119768 mRNA sequence. [DQ786194]
A_23_P203564	-2.40436	NM_003442	ZNF143	Homo sapiens zinc finger protein 143 (ZNF143), mRNA [NM_003442]
A_23_P58321	-2.40533	NM_001237	CCNA2	Homo sapiens cyclin A2 (CCNA2), mRNA [NM_001237]
A_23_P254768	-2.40726	NR_002139	HCG4	Homo sapiens HLA complex group 4 (HCG4) on chromosome 6 [NR_002139]
A_24_P105564	-2.40793	NM_005399	PRKAB2	Homo sapiens protein kinase, AMP-activated, beta 2 non-catalytic subunit (PRKAB2), mRNA [NM_005399]
A_24_P902509	-2.41109	NM_018193	FANCI	Homo sapiens KIAA1794 (KIAA1794), mRNA [NM_018193]
A_23_P35219	-2.41167	NM_002497	NEK2	Homo sapiens NIMA (never in mitosis gene a)-related kinase 2 (NEK2), mRNA [NM_002497]
A_24_P294703	-2.41375	NM_130809	PRRC1	Homo sapiens proline-rich coiled-coil 1 (PRRC1), mRNA [NM_130809]
A_24_P916586	-2.41567	BC010091	BICD1	Homo sapiens bicaudal D homolog 1 (Drosophila), mRNA (cDNA clone IMAGE:3050215), with apparent retained intron. [BC010091]
A_23_P319583	-2.41688	NM_014747	RIMS3	Homo sapiens regulating synaptic membrane exocytosis 3 (RIMS3), mRNA [NM_014747]
A_24_P71244	-2.41718	NM_005026	PIK3CD	Homo sapiens phosphoinositide-3-kinase, catalytic, delta polypeptide (PIK3CD), mRNA [NM_005026]
A_24_P614579	-2.41731	BC000206	BC000206	Homo sapiens, clone IMAGE:3350658, mRNA. [BC000206]
A_23_P22134	-2.41736	NM_001717	BNC1	Homo sapiens basonuclin 1 (BNC1), mRNA [NM_001717]
A_24_P706312	-2.41772	NM_194247	HNRPA3	Homo sapiens heterogeneous nuclear ribonucleoprotein A3 (HNRPA3), mRNA [NM_194247]
A_24_P915692	-2.4212	NM_007350	PHLDA1	Homo sapiens pleckstrin homology-like domain, family A, member 1 (PHLDA1), mRNA [NM_007350]
A_23_P107597	-2.42226	NM_005603	ATP8B1	Homo sapiens ATPase, Class I, type 8B, member 1 (ATP8B1), mRNA [NM_005603]
A_24_P564824	-2.42481	NR_000008	SNORD22	Homo sapiens small nucleolar RNA, C/D box 22 (SNORD22) on chromosome 11 [NR_000008]
A_23_P19134	-2.42489	NM_032119	GPR98	Homo sapiens G protein-coupled receptor 98 (GPR98), transcript variant 1, mRNA [NM_032119]
A_32_P20203	-2.4264	BC035247	BC035247	Homo sapiens cDNA clone IMAGE:4827879. [BC035247]
A_23_P27636	-2.42961	NM_144566	ZNF700	Homo sapiens zinc finger protein 700 (ZNF700), mRNA [NM_144566]
A_32_P193792	-2.42975	AF161353	AF161353	Homo sapiens HSPC090 mRNA, partial cds. [AF161353]
A_24_P12065	-2.43488	AK092638	AK092638	Homo sapiens cDNA FLJ35319 fis, clone PROST2011577. [AK092638]
A_24_P134356	-2.43977	NM_014962	BTBD3	Homo sapiens BTB (POZ) domain containing 3 (BTBD3), transcript variant 1, mRNA [NM_014962]
A_23_P319153	-2.43996	AL512694	AL512694	Homo sapiens mRNA; cDNA DKFZp761J2423 (from clone DKFZp761J2423). [AL512694]
A_24_P82200	-2.44503	NM_170676	MEIS2	Homo sapiens Meis homeobox 2 (MEIS2), transcript variant d, mRNA [NM_170676]
A_23_P166459	-2.4458	NM_002305	LGALS1	Homo sapiens lectin, galactoside-binding, soluble, 1 (galectin 1) (LGALS1), mRNA [NM_002305]
A_23_P133665	-2.44767	NM_002031	FRK	Homo sapiens fyn-related kinase (FRK), mRNA [NM_002031]
A_23_P346265	-2.44976	NM_024312	GNPTAB	Homo sapiens N-acetylglucosamine-1-phosphate transferase, alpha and beta subunits (GNPTAB), mRNA [NM_024312]
A_24_P784765	-2.45135	NM_203330	CD59	Homo sapiens CD59 molecule, complement regulatory protein (CD59), transcript variant 1, mRNA [NM_203330]
A_32_P71212	-2.45253		A_32_P71212
A_23_P11922	-2.45329	AK024925	FLJ21272	Homo sapiens cDNA: FLJ21272 fis, clone COL01753. [AK024925]
A_24_P114551	-2.4541	NM_005578	LPP	Homo sapiens LIM domain containing preferred translocation partner in lipoma (LPP), mRNA [NM_005578]
A_32_P209472	-2.45871	NM_170606	MLL3	Homo sapiens myeloid/lymphoid or mixed-lineage leukemia 3 (MLL3), transcript variant 2, mRNA [NM_170606]
A_23_P60330	-2.46157	NM_032937	C9orf37	Homo sapiens chromosome 9 open reading frame 37 (C9orf37), mRNA [NM_032937]
A_24_P193257	-2.46299		THC2654608	Q961E2_DROME (Q961E2) GM14238p, partial (8%) [THC2654608]
A_24_P468810	-2.46457	AK056550	AK056550	Homo sapiens cDNA FLJ31988 fis, clone NT2RP7008863. [AK056550]
A_23_P405707	-2.46588	NM_020926	BCOR	Homo sapiens BCL6 co-repressor (BCOR), transcript variant 2, mRNA [NM_020926]
A_32_P115663	-2.46681		THC2655094	XM_747355 succinyl-CoA synthetase {Aspergillus fumigatus Af293} (exp=-1; wgp=0; cg=0), partial (3%) [THC2655094]
A_23_P11926	-2.46767	AK024925	FLJ21272	Homo sapiens cDNA: FLJ21272 fis, clone COL01753. [AK024925]
A_24_P854556	-2.47246	BC040669	LOC339894	Homo sapiens cDNA clone IMAGE:4815332. [BC040669]
A_23_P70007	-2.47467	NM_012484	HMMR	Homo sapiens hyaluronan-mediated motility receptor (RHAMM) (HMMR), transcript variant 1, mRNA [NM_012484]
A_23_P50907	-2.47486	NM_002210	ITGAV	Homo sapiens integrin, alpha V (vitronectin receptor, alpha polypeptide, antigen CD51) (ITGAV), mRNA [NM_002210]
A_23_P155969	-2.4779	NM_014264	PLK4	Homo sapiens polo-like kinase 4 (Drosophila) (PLK4), mRNA [NM_014264]
A_23_P170733	-2.48004	NM_058172	ANTXR2	Homo sapiens anthrax toxin receptor 2 (ANTXR2), mRNA [NM_058172]
A_32_P211045	-2.48012	NM_000791	DHFR	Homo sapiens dihydrofolate reductase (DHFR), mRNA [NM_000791]
A_23_P204689	-2.48145	NM_001004419	CLEC2D	Homo sapiens C-type lectin domain family 2, member D (CLEC2D), transcript variant 2, mRNA [NM_001004419]
A_32_P41099	-2.48149		THC2658419
A_32_P138178	-2.49078	BE835321	BE835321	BE835321 RC5-FN0022-300600-022-G12 FN0022 Homo sapiens cDNA, mRNA sequence [BE835321]
A_24_P653354	-2.49186		THC2543840	ALU2_HUMAN (P39189) Alu subfamily SB sequence contamination warning entry, partial (13%) [THC2543840]
A_23_P13946	-2.49822	NM_005475	SH2B3	Homo sapiens SH2B adaptor protein 3 (SH2B3), mRNA [NM_005475]
A_32_P155035	-2.49845	AK096500	AK096500	Homo sapiens cDNA FLJ39181 fis, clone OCBBF2004235. [AK096500]
A_23_P70843	-2.49993	NM_199186	BPGM	Homo sapiens 2,3-bisphosphoglycerate mutase (BPGM), transcript variant 2, mRNA [NM_199186]
A_24_P53051	-2.50337	NM_171846	LACTB	Homo sapiens lactamase, beta (LACTB), nuclear gene encoding mitochondrial protein, transcript variant 2, mRNA [NM_171846]
A_23_P104876	-2.50357	NM_017425	SPA17	Homo sapiens sperm autoantigenic protein 17 (SPA17), mRNA [NM_017425]
A_23_P146456	-2.5044	NM_001333	CTSL2	Homo sapiens cathepsin L2 (CTSL2), mRNA [NM_001333]
A_23_P215787	-2.50622	NM_012257	HBP1	Homo sapiens HMG-box transcription factor 1 (HBP1), mRNA [NM_012257]
A_23_P33187	-2.50819	NM_032558	HIATL1	Homo sapiens hippocampus abundant transcript-like 1 (HIATL1), mRNA [NM_032558]
A_24_P206736	-2.51589	NM_003442	ZNF143	Homo sapiens zinc finger protein 143 (ZNF143), mRNA [NM_003442]
A_32_P187817	-2.51934	BG536553	BG536553	602564961F1 NIH_MGC_77 Homo sapiens cDNA clone IMAGE:4689518 5', mRNA sequence [BG536553]
A_24_P362572	-2.52469	NM_014670	BZW1	Homo sapiens basic leucine zipper and W2 domains 1 (BZW1), mRNA [NM_014670]
A_23_P342744	-2.52476	NM_153713	LIX1L	Homo sapiens Lix1 homolog (mouse)-like (LIX1L), mRNA [NM_153713]
A_23_P74309	-2.52756	NM_014697	NOS1AP	Homo sapiens nitric oxide synthase 1 (neuronal) adaptor protein (NOS1AP), mRNA [NM_014697]
A_23_P167559	-2.52787	NM_144726	RNF145	Homo sapiens hypothetical protein FLJ31951 (FLJ31951), mRNA [NM_144726]
A_32_P25428	-2.52849		THC2640030
A_32_P143245	-2.52931	NM_001012507	C6orf173	Homo sapiens chromosome 6 open reading frame 173 (C6orf173), mRNA [NM_001012507]
A_23_P155815	-2.53523	NM_022346	NCAPG	Homo sapiens non-SMC condensin I complex, subunit G (NCAPG), mRNA [NM_022346]
A_32_P106523	-2.53686		THC2632459	Q6VEP1_HUMAN (Q6VEP1) F379 retina specific protein, partial (28%) [THC2632459]
A_32_P205895	-2.53705	BF089603	BF089603	BF089603 CM2-HT0946-140900-364-f11 HT0946 Homo sapiens cDNA, mRNA sequence [BF089603]
A_32_P108722	-2.53731	AK127572	AK127572	Homo sapiens cDNA FLJ45665 fis, clone CTONG2027959. [AK127572]
A_23_P72680	-2.53736	NM_014055	IFT81	Homo sapiens intraflagellar transport 81 homolog (Chlamydomonas) (IFT81), transcript variant 1, mRNA [NM_014055]
A_24_P916407	-2.53796		THC2550272
A_24_P706314	-2.54043	NM_194247	HNRPA3	Homo sapiens heterogeneous nuclear ribonucleoprotein A3 (HNRPA3), mRNA [NM_194247]
A_32_P158723	-2.54177	AK123861	AK123861	Homo sapiens cDNA FLJ41867 fis, clone OCBBF2005546. [AK123861]
A_24_P918441	-2.54195	AK096056	AK096056	Homo sapiens cDNA FLJ38737 fis, clone KIDNE2011200. [AK096056]
A_24_P179354	-2.54215	BC001555	PPIG	Homo sapiens peptidylprolyl isomerase G (cyclophilin G), mRNA (cDNA clone IMAGE:3461499), complete cds. [BC001555]
A_23_P13822	-2.5445	NM_018423	STYK1	Homo sapiens serine/threonine/tyrosine kinase 1 (STYK1), mRNA [NM_018423]
A_23_P94546	-2.54716	NM_025211	GKAP1	Homo sapiens G kinase anchoring protein 1 (GKAP1), mRNA [NM_025211]
A_23_P16242	-2.54937	NM_021143	ZNF20	Homo sapiens zinc finger protein 20 (ZNF20), mRNA [NM_021143]
A_32_P51518	-2.55031	AK098220	AK098220	Homo sapiens cDNA FLJ40901 fis, clone UTERU2003704. [AK098220]
A_24_P51118	-2.55157	NM_002451	MTAP	Homo sapiens methylthioadenosine phosphorylase (MTAP), mRNA [NM_002451]
A_24_P933319	-2.5519		RAB3B	Ras-related protein Rab-3B. [Source:Uniprot/SWISSPROT;Acc:P20337] [ENST00000371655]
A_32_P109296	-2.56009	NM_152259	C15orf42	Homo sapiens chromosome 15 open reading frame 42 (C15orf42), mRNA [NM_152259]
A_32_P118372	-2.56627	NM_015693	INTU	Homo sapiens inturned planar cell polarity effector homolog (Drosophila) (INTU), mRNA [NM_015693]
A_24_P342670	-2.5718	AK026693	GON4L	Homo sapiens cDNA: FLJ23040 fis, clone LNG02277. [AK026693]
A_32_P155841	-2.57443	AL079294	AL079294	Homo sapiens mRNA full length insert cDNA clone EUROIMAGE 362780. [AL079294]
A_24_P201089	-2.57525	NM_016612	SLC25A37	Homo sapiens solute carrier family 25, member 37 (SLC25A37), mRNA [NM_016612]
A_24_P373976	-2.5768	NM_002999	SDC4	Homo sapiens syndecan 4 (SDC4), mRNA [NM_002999]
A_24_P316939	-2.57763	BC010662	LRRFIP1	Homo sapiens leucine rich repeat (in FLII) interacting protein 1, mRNA (cDNA clone IMAGE:3855382), complete cds. [BC010662]
A_32_P124538	-2.58052		THC2758091
A_23_P74349	-2.5813	NM_145697	NUF2	Homo sapiens NUF2, NDC80 kinetochore complex component, homolog (S. cerevisiae) (NUF2), transcript variant 1, mRNA [NM_145697]
A_23_P18372	-2.58305	NM_032047	B3GNT5	Homo sapiens UDP-GlcNAc:betaGal beta-1,3-N-acetylglucosaminyltransferase 5 (B3GNT5), mRNA [NM_032047]
A_23_P57836	-2.58359		A_23_P57836
A_24_P933688	-2.59023	AJ488206	NAV2	Homo sapiens partial mRNA for steerin2 protein (STEERIN2 gene), alternative exon 1e. [AJ488206]
A_32_P60585	-2.59122	AK002023	AK002023	Homo sapiens cDNA FLJ11161 fis, clone PLACE1007021. [AK002023]
A_23_P133470	-2.59332	NM_014819	PJA2	Homo sapiens praja 2, RING-H2 motif containing (PJA2), mRNA [NM_014819]
A_23_P31681	-2.59679	AK074467	C8orf38	Homo sapiens cDNA FLJ23887 fis, clone LNG14332. [AK074467]
A_23_P52017	-2.60064	NM_018136	ASPM	Homo sapiens asp (abnormal spindle) homolog, microcephaly associated (Drosophila) (ASPM), mRNA [NM_018136]
A_32_P159176	-2.60173		THC2744561
A_23_P110846	-2.60419	NM_004779	CNOT8	Homo sapiens CCR4-NOT transcription complex, subunit 8 (CNOT8), mRNA [NM_004779]
A_24_P189112	-2.60444	NM_173830	C6orf182	Homo sapiens chromosome 6 open reading frame 182 (C6orf182), mRNA [NM_173830]
A_23_P388812	-2.60635	NM_152515	CKAP2L	Homo sapiens cytoskeleton associated protein 2-like (CKAP2L), mRNA [NM_152515]
A_23_P250478	-2.60816	NM_005391	PDK3	Homo sapiens pyruvate dehydrogenase kinase, isozyme 3 (PDK3), mRNA [NM_005391]
A_32_P19716	-2.60948	NM_001080470	ZNF697	Homo sapiens zinc finger protein 697 (ZNF697), mRNA [NM_001080470]
A_24_P787947	-2.61341	NM_001005404	YPEL2	Homo sapiens yippee-like 2 (Drosophila) (YPEL2), mRNA [NM_001005404]
A_32_P61145	-2.61814	AK096154	AK096154	Homo sapiens cDNA FLJ38835 fis, clone MESAN2002424. [AK096154]
A_23_P326885	-2.61882	NM_017420	SIX4	Homo sapiens sine oculis homeobox homolog 4 (Drosophila) (SIX4), mRNA [NM_017420]
A_23_P257503	-2.62375	NM_003922	HERC1	Homo sapiens hect (homologous to the E6-AP (UBE3A) carboxyl terminus) domain and RCC1 (CHC1)-like domain (RLD) 1 (HERC1), mRNA [NM_003922]
A_23_P213678	-2.62776	NM_000919	PAM	Homo sapiens peptidylglycine alpha-amidating monooxygenase (PAM), transcript variant 1, mRNA [NM_000919]
A_32_P425876	-2.62862	AK095904	AK095904	Homo sapiens cDNA FLJ38585 fis, clone HCHON2009191. [AK095904]
A_23_P384965	-2.63347		THC2616697	Q5JPI6_HUMAN (Q5JPI6) Sodium/hydrogen exchanger, partial (9%) [THC2616697]
A_32_P23525	-2.63401	AK124281	AK124281	Homo sapiens cDNA FLJ42287 fis, clone TLIVE2005866. [AK124281]
A_24_P145134	-2.63657	BC010943	OSMR	Homo sapiens oncostatin M receptor, mRNA (cDNA clone IMAGE:4043935), complete cds. [BC010943]
A_24_P308229	-2.63658	NM_001039775	FLJ38020	Homo sapiens similar to absent in melanoma 1 (FLJ38020), mRNA [NM_001039775]
A_32_P200238	-2.6384	DQ249310	UCA1	Homo sapiens clone DU2 UCA1 protein (UCA1) mRNA, complete cds. [DQ249310]
A_24_P630640	-2.6408	AK126509	CENTB1	Homo sapiens cDNA FLJ44545 fis, clone UTERU3005970. [AK126509]
A_24_P282434	-2.64603	NM_002843	PTPRJ	Homo sapiens protein tyrosine phosphatase, receptor type, J (PTPRJ), mRNA [NM_002843]
A_24_P51167	-2.64691	BC031957	BC031957	Homo sapiens cDNA clone IMAGE:4838390. [BC031957]
A_24_P940615	-2.65046	AK090407	AK090407	Homo sapiens mRNA for FLJ00297 protein. [AK090407]
A_23_P215060	-2.65141	NM_005397	PODXL	Homo sapiens podocalyxin-like (PODXL), transcript variant 2, mRNA [NM_005397]
A_23_P252306	-2.65881	NM_002165	ID1	Homo sapiens inhibitor of DNA binding 1, dominant negative helix-loop-helix protein (ID1), transcript variant 1, mRNA [NM_002165]
A_23_P323749	-2.66272	NM_025049	PIF1	Homo sapiens PIF1 5'-to-3' DNA helicase homolog (S. cerevisiae) (PIF1), mRNA [NM_025049]
A_23_P256542	-2.66346	NM_014367	C3orf28	Homo sapiens chromosome 3 open reading frame 28 (C3orf28), mRNA [NM_014367]
A_32_P172864	-2.66731	NM_001010883	FAM102B	Homo sapiens family with sequence similarity 102, member B (FAM102B), mRNA [NM_001010883]
A_32_P409919	-2.66859	NM_020432	PHTF2	Homo sapiens putative homeodomain transcription factor 2 (PHTF2), mRNA [NM_020432]
A_24_P25484	-2.66916	BC030118	BC030118	Homo sapiens cDNA clone IMAGE:4812643. [BC030118]
A_32_P10383	-2.67776		THC2693401
A_23_P31073	-2.67823	NM_005375	MYB	Homo sapiens v-myb myeloblastosis viral oncogene homolog (avian) (MYB), mRNA [NM_005375]
A_23_P30377	-2.67954	NM_014829	DDX46	Homo sapiens DEAD (Asp-Glu-Ala-Asp) box polypeptide 46 (DDX46), mRNA [NM_014829]
A_23_P201808	-2.68095	NM_003713	PPAP2B	Homo sapiens phosphatidic acid phosphatase type 2B (PPAP2B), transcript variant 1, mRNA [NM_003713]
A_23_P94461	-2.68332	NM_031919	FSD1L	Homo sapiens fibronectin type III and SPRY domain containing 1-like (FSD1L), transcript variant 2, mRNA [NM_031919]
A_23_P136805	-2.68438	NM_014783	ARHGAP11A	Homo sapiens Rho GTPase activating protein 11A (ARHGAP11A), transcript variant 1, mRNA [NM_014783]
A_24_P750164	-2.68827	AK055877	LOC151438	Homo sapiens cDNA FLJ31315 fis, clone LIVER1000303. [AK055877]
A_32_P196520	-2.68879	AK023159	AK023159	Homo sapiens cDNA FLJ13097 fis, clone NT2RP3002173. [AK023159]
A_23_P107744	-2.68927	NM_030760	EDG8	Homo sapiens endothelial differentiation, sphingolipid G-protein-coupled receptor, 8 (EDG8), mRNA [NM_030760]
A_23_P23947	-2.69604	NM_005204	MAP3K8	Homo sapiens mitogen-activated protein kinase kinase kinase 8 (MAP3K8), mRNA [NM_005204]
A_32_P75284	-2.69872	NM_032116	KATNAL1	Homo sapiens katanin p60 subunit A-like 1 (KATNAL1), transcript variant 1, mRNA [NM_032116]
A_23_P88331	-2.70595	NM_014750	DLG7	Homo sapiens discs, large homolog 7 (Drosophila) (DLG7), mRNA [NM_014750]
A_23_P200984	-2.7061	NM_002840	PTPRF	Homo sapiens protein tyrosine phosphatase, receptor type, F (PTPRF), transcript variant 1, mRNA [NM_002840]
A_24_P330030	-2.70951	NM_153451	ORAOV1	Homo sapiens oral cancer overexpressed 1 (ORAOV1), mRNA [NM_153451]
A_24_P336931	-2.71129	NM_025190	KIAA1641	Homo sapiens KIAA1641 (KIAA1641), mRNA [NM_025190]
A_23_P85460	-2.71921	NM_001262	CDKN2C	Homo sapiens cyclin-dependent kinase inhibitor 2C (p18, inhibits CDK4) (CDKN2C), transcript variant 1, mRNA [NM_001262]
A_24_P136155	-2.7223		A_24_P136155
A_24_P414332	-2.72457	NM_005935	AFF1	Homo sapiens AF4/FMR2 family, member 1 (AFF1), mRNA [NM_005935]
A_23_P303423	-2.72534		ENST00000264313	SLAIN2 protein. [Source:Uniprot/SPTREMBL;Acc:Q8N5R3] [ENST00000264313]
A_32_P12142	-2.7272		THC2691941	Q306F7_HUMAN (Q306F7) Down syndrome encephalopathy related protein 1, partial (13%) [THC2691941]
A_24_P841622	-2.72789	AK096589	RPL32P3	Homo sapiens cDNA FLJ39270 fis, clone OCBBF2010557. [AK096589]
A_23_P130107	-2.73007	AK001683	ZZEF1	Homo sapiens cDNA FLJ10821 fis, clone NT2RP4001057. [AK001683]
A_32_P64716	-2.73366	BC035106	BC035106	Homo sapiens cDNA clone IMAGE:5262677. [BC035106]
A_23_P150667	-2.73731	NM_031217	KIF18A	Homo sapiens kinesin family member 18A (KIF18A), mRNA [NM_031217]
A_24_P271773	-2.73876	NR_001280	PCDHB17	Homo sapiens protocadherin beta 17 pseudogene (PCDHB17) on chromosome 5 [NR_001280]
A_24_P160001	-2.74014	NM_054014	FKBP1A	Homo sapiens FK506 binding protein 1A, 12kDa (FKBP1A), transcript variant 12A, mRNA [NM_054014]
A_23_P138507	-2.74222	NM_001786	CDC2	Homo sapiens cell division cycle 2, G1 to S and G2 to M (CDC2), transcript variant 1, mRNA [NM_001786]
A_32_P212802	-2.74576		A_32_P212802
A_32_P228699	-2.75456	NM_199437	PRDM10	Homo sapiens PR domain containing 10 (PRDM10), transcript variant 2, mRNA [NM_199437]
A_24_P165816	-2.75486	AK023645	AK023645	Homo sapiens cDNA FLJ13583 fis, clone PLACE1009050. [AK023645]
A_32_P144629	-2.75593		A_32_P144629
A_32_P41471	-2.75604	NM_015901	NUDT13	Homo sapiens nudix (nucleoside diphosphate linked moiety X)-type motif 13 (NUDT13), mRNA [NM_015901]
A_24_P938293	-2.76156	NM_005524	HES1	Homo sapiens hairy and enhancer of split 1, (Drosophila) (HES1), mRNA [NM_005524]
A_32_P35595	-2.76521	BI913527	BI913527	603179160F1 NIH_MGC_121 Homo sapiens cDNA clone IMAGE:5243198 5', mRNA sequence [BI913527]
A_32_P174258	-2.76716	BQ719988	BQ719988	AGENCOURT_8103790 Lupski_sympathetic_trunk Homo sapiens cDNA clone IMAGE:6190912 5', mRNA sequence [BQ719988]
A_23_P97780	-2.77363	BC043009	LOC338620	Homo sapiens hypothetical protein LOC338620, mRNA (cDNA clone IMAGE:6023208), partial cds. [BC043009]
A_32_P203292	-2.77611		THC2572633	2109260A B cell growth factor. {Homo sapiens} (exp=-1; wgp=0; cg=0), partial (32%) [THC2572633]
A_24_P8257	-2.78053	BC009036	BC009036	Homo sapiens cDNA clone IMAGE:4155841, partial cds. [BC009036]
A_24_P367752	-2.78205	BC012888	NDST1	Homo sapiens N-deacetylase/N-sulfotransferase (heparan glucosaminyl) 1, mRNA (cDNA clone MGC:9410 IMAGE:3882074), complete cds. [BC012888]
A_24_P829156	-2.78441	AK025221	LOC441108	Homo sapiens cDNA: FLJ21568 fis, clone COL06492. [AK025221]
A_23_P410312	-2.78478	NM_207435	FLJ40142	Homo sapiens FLJ40142 protein (FLJ40142), mRNA [NM_207435]
A_23_P409355	-2.78784	BC052611	PXN	Homo sapiens paxillin, mRNA (cDNA clone MGC:59724 IMAGE:6252827), complete cds. [BC052611]
A_32_P79178	-2.78827		THC2513333	CHER2_PSEAE (Q9I6V7) Chemotaxis protein methyltransferase 2 , partial (5%) [THC2513333]
A_23_P338325	-2.78892	NM_005230	ELK3	Homo sapiens ELK3, ETS-domain protein (SRF accessory protein 2) (ELK3), mRNA [NM_005230]
A_23_P151415	-2.78995	NM_032116	KATNAL1	Homo sapiens katanin p60 subunit A-like 1 (KATNAL1), transcript variant 1, mRNA [NM_032116]
A_23_P211910	-2.79065	NM_182943	PLOD2	Homo sapiens procollagen-lysine, 2-oxoglutarate 5-dioxygenase 2 (PLOD2), transcript variant 1, mRNA [NM_182943]
A_24_P778741	-2.793	AK055214	AK055214	Homo sapiens cDNA FLJ30652 fis, clone DFNES2000011. [AK055214]
A_23_P36562	-2.79543	NM_002205	ITGA5	Homo sapiens integrin, alpha 5 (fibronectin receptor, alpha polypeptide) (ITGA5), mRNA [NM_002205]
A_24_P408341	-2.79797	AK057604	CRYZL1	Homo sapiens cDNA FLJ33042 fis, clone THYMU2000436, highly similar to QUINONE OXIDOREDUCTASE-LIKE 1. [AK057604]
A_23_P345707	-2.79911	NM_152259	C15orf42	Homo sapiens chromosome 15 open reading frame 42 (C15orf42), mRNA [NM_152259]
A_24_P272225	-2.80292	AK126559	LOC645676	Homo sapiens cDNA FLJ44595 fis, clone BLADE2004849. [AK126559]
A_23_P6561	-2.80752	NM_018029	FLJ10213	Homo sapiens hypothetical protein FLJ10213 (FLJ10213), mRNA [NM_018029]
A_24_P915361	-2.80847	AF086536	AF086536	Homo sapiens full length insert cDNA clone ZE08A03. [AF086536]
A_23_P164316	-2.80963	BC044941	BC044941	Homo sapiens, Similar to apoptosis related protein, clone IMAGE:5213487, mRNA. [BC044941]
A_23_P164047	-2.8108	NM_012329	MMD	Homo sapiens monocyte to macrophage differentiation-associated (MMD), mRNA [NM_012329]
A_32_P195924	-2.81143	BU661610	BU661610	cl74d04.z1 Hembase; Erythroid Precursor Cells (LCB:cl library) Homo sapiens cDNA clone cl74d04 5', mRNA sequence [BU661610]
A_32_P139311	-2.81223		A_32_P139311
A_23_P208210	-2.81273	NM_014650	ZNF432	Homo sapiens zinc finger protein 432 (ZNF432), mRNA [NM_014650]
A_32_P108748	-2.81446		THC2534530	AF235023 chromosome condensation protein G {Homo sapiens} (exp=0; wgp=1; cg=0), partial (3%) [THC2534530]
A_32_P206989	-2.81506	AK023412	AK023412	Homo sapiens cDNA FLJ13350 fis, clone OVARC1002143. [AK023412]
A_23_P144872	-2.81631	NM_000405	GM2A	Homo sapiens GM2 ganglioside activator (GM2A), mRNA [NM_000405]
A_24_P934245	-2.82071	AK092801	AK092801	Homo sapiens cDNA FLJ35482 fis, clone SMINT2008133. [AK092801]
A_23_P89509	-2.82156	NM_006461	SPAG5	Homo sapiens sperm associated antigen 5 (SPAG5), mRNA [NM_006461]
A_32_P88817	-2.8219		THC2554498	Q8NFV5_HUMAN (Q8NFV5) Williams-Beuren syndrome critical region protein 19, partial (26%) [THC2554498]
A_32_P37721	-2.82528	NM_153451	ORAOV1	Homo sapiens oral cancer overexpressed 1 (ORAOV1), mRNA [NM_153451]
A_24_P253588	-2.8274		THC2713266
A_23_P62932	-2.83308	NM_001677	ATP1B1	Homo sapiens ATPase, Na+/K+ transporting, beta 1 polypeptide (ATP1B1), transcript variant 1, mRNA [NM_001677]
A_32_P224234	-2.83319	AK123450	AK123450	Homo sapiens cDNA FLJ41456 fis, clone BRSTN2012320. [AK123450]
A_32_P192922	-2.83455	AL050061	LOC157562	Homo sapiens mRNA; cDNA DKFZp566J123 (from clone DKFZp566J123). [AL050061]
A_32_P177477	-2.83614		THC2708422
A_24_P135489	-2.84277	NM_030927	TSPAN14	Homo sapiens tetraspanin 14 (TSPAN14), mRNA [NM_030927]
A_24_P746314	-2.84711		THC2633920	Q3RFB1_XYLFA (Q3RFB1) Aminotransferase, class I and II, partial (4%) [THC2633920]
A_23_P83175	-2.84876	NM_001010915	PTPLAD2	Homo sapiens protein tyrosine phosphatase-like A domain containing 2 (PTPLAD2), mRNA [NM_001010915]
A_32_P220591	-2.84881		THC2732746
A_24_P256552	-2.84892	NM_001326	CSTF3	Homo sapiens cleavage stimulation factor, 3' pre-RNA, subunit 3, 77kDa (CSTF3), transcript variant 1, mRNA [NM_001326]
A_32_P24489	-2.84963	BX538250	BX538250	Homo sapiens mRNA; cDNA DKFZp686A1429 (from clone DKFZp686A1429). [BX538250]
A_23_P87742	-2.85792	NM_080731	HOM-TES-103	Homo sapiens hypothetical protein LOC25900 (HOM-TES-103), transcript variant 3, mRNA [NM_080731]
A_24_P329597	-2.8599	NM_013438	UBQLN1	Homo sapiens ubiquilin 1 (UBQLN1), transcript variant 1, mRNA [NM_013438]
A_23_P121082	-2.86286	NM_000158	GBE1	Homo sapiens glucan (1,4-alpha-), branching enzyme 1 (glycogen branching enzyme, Andersen disease, glycogen storage disease type IV) (GBE1), mRNA [NM_000158]
A_24_P712350	-2.86512	NM_001821	CHML	Homo sapiens choroideremia-like (Rab escort protein 2) (CHML), mRNA [NM_001821]
A_24_P102821	-2.86513	NM_000952	PTAFR	Homo sapiens platelet-activating factor receptor (PTAFR), mRNA [NM_000952]
A_23_P131754	-2.86712	NM_024059	C20orf195	Homo sapiens chromosome 20 open reading frame 195 (C20orf195), mRNA [NM_024059]
A_24_P225862	-2.86919	BU928961	BU928961	AGENCOURT_10422530 NIH_MGC_57 Homo sapiens cDNA clone IMAGE:6655004 5', mRNA sequence [BU928961]
A_23_P109072	-2.87218	NM_020436	SALL4	Homo sapiens sal-like 4 (Drosophila) (SALL4), mRNA [NM_020436]
A_23_P413788	-2.87218	NM_173540	FUT11	Homo sapiens fucosyltransferase 11 (alpha (1,3) fucosyltransferase) (FUT11), mRNA [NM_173540]
A_32_P90685	-2.87474		THC2539273
A_32_P77252	-2.8756		THC2608799
A_32_P107463	-2.87896	AK095945	AK095945	Homo sapiens cDNA FLJ38626 fis, clone HEART2009599. [AK095945]
A_23_P52727	-2.88029	NM_182964	NAV2	Homo sapiens neuron navigator 2 (NAV2), transcript variant 1, mRNA [NM_182964]
A_32_P179859	-2.89219	BC034428	BC034428	Homo sapiens cDNA clone IMAGE:4821804. [BC034428]
A_24_P182494	-2.89466	NM_007207	DUSP10	Homo sapiens dual specificity phosphatase 10 (DUSP10), transcript variant 1, mRNA [NM_007207]
A_23_P95755	-2.89568	NM_004566	PFKFB3	Homo sapiens 6-phosphofructo-2-kinase/fructose-2,6-biphosphatase 3 (PFKFB3), mRNA [NM_004566]
A_32_P214503	-2.89601	BC038512	BC038512	Homo sapiens cDNA clone IMAGE:5262734. [BC038512]
A_24_P303420	-2.89805	AK126092	LOC221442	Homo sapiens cDNA FLJ44104 fis, clone TESTI4044123. [AK126092]
A_32_P38782	-2.89918	BX113029	BX113029	BX113029 Soares_fetal_liver_spleen_1NFLS_S1 Homo sapiens cDNA clone IMAGp998E061010, mRNA sequence [BX113029]
A_32_P65391	-2.8997	NM_173814	PRTG	Homo sapiens protogenin homolog (Gallus gallus) (PRTG), mRNA [NM_173814]
A_23_P112883	-2.89984	NM_178564	NRBP2	Homo sapiens nuclear receptor binding protein 2 (NRBP2), mRNA [NM_178564]
A_32_P118675	-2.90147		THC2660784	Q3AUE7_CHLCH (Q3AUE7) Glucosamine-fructose-6-phosphate aminotransferase, isomerising , partial (4%) [THC2660784]
A_24_P785894	-2.90301		THC2651263	Q856G8_9CAUD (Q856G8) Gp4, partial (14%) [THC2651263]
A_24_P358400	-2.90422		ENST00000326881	Ankyrin repeat and SAM domain-containing protein 6 (Sterile alpha motif domain-containing protein 6) (Ankyrin repeat domain-containing protein 14). [Source:Uniprot/SWISSPROT;Acc:Q68DC2] [ENST00000326881]
A_24_P910923	-2.90504	NM_198321	GALNT10	Homo sapiens UDP-N-acetyl-alpha-D-galactosamine:polypeptide N-acetylgalactosaminyltransferase 10 (GalNAc-T10) (GALNT10), transcript variant 1, mRNA [NM_198321]
A_24_P114255	-2.90706	NM_138799	MBOAT2	Homo sapiens membrane bound O-acyltransferase domain containing 2 (MBOAT2), mRNA [NM_138799]
A_32_P118522	-2.90942	AI571129	AI571129	AI571129 tn85e01.x1 NCI_CGAP_Ut2 Homo sapiens cDNA clone IMAGE:2176344 3', mRNA sequence [AI571129]
A_24_P294233	-2.91163	NM_014905	GLS	Homo sapiens glutaminase (GLS), mRNA [NM_014905]
A_23_P148255	-2.91363	NM_153488	MAGEA2B	Homo sapiens melanoma antigen family A, 2B (MAGEA2B), mRNA [NM_153488]
A_23_P210445	-2.91682	NM_015478	L3MBTL	Homo sapiens l(3)mbt-like (Drosophila) (L3MBTL), transcript variant I, mRNA [NM_015478]
A_23_P146943	-2.91744	NM_001677	ATP1B1	Homo sapiens ATPase, Na+/K+ transporting, beta 1 polypeptide (ATP1B1), transcript variant 1, mRNA [NM_001677]
A_24_P630916	-2.92283		A_24_P630916
A_32_P235568	-2.92355	AK125221	AK125221	Homo sapiens cDNA FLJ43231 fis, clone HCHON2001519. [AK125221]
A_24_P181422	-2.92452	NM_172097	CATSPER2	Homo sapiens cation channel, sperm associated 2 (CATSPER2), transcript variant 4, mRNA [NM_172097]
A_23_P89941	-2.92583	NM_001800	CDKN2D	Homo sapiens cyclin-dependent kinase inhibitor 2D (p19, inhibits CDK4) (CDKN2D), transcript variant 1, mRNA [NM_001800]
A_24_P97703	-2.92695	NM_000919	PAM	Homo sapiens peptidylglycine alpha-amidating monooxygenase (PAM), transcript variant 1, mRNA [NM_000919]
A_23_P10559	-2.93025	NM_001080395	AATK	Homo sapiens apoptosis-associated tyrosine kinase (AATK), mRNA [NM_001080395]
A_23_P319598	-2.93313	NM_000716	C4BPB	Homo sapiens complement component 4 binding protein, beta (C4BPB), transcript variant 1, mRNA [NM_000716]
A_23_P88141	-2.93586	NM_020806	GPHN	Homo sapiens gephyrin (GPHN), transcript variant 1, mRNA [NM_020806]
A_23_P421423	-2.93588	NM_006291	TNFAIP2	Homo sapiens tumor necrosis factor, alpha-induced protein 2 (TNFAIP2), mRNA [NM_006291]
A_24_P385313	-2.93592	NM_002840	PTPRF	Homo sapiens protein tyrosine phosphatase, receptor type, F (PTPRF), transcript variant 1, mRNA [NM_002840]
A_23_P124417	-2.94166	NM_004336	BUB1	Homo sapiens BUB1 budding uninhibited by benzimidazoles 1 homolog (yeast) (BUB1), mRNA [NM_004336]
A_24_P312417	-2.94247		ZBTB26	Zinc finger and BTB domain-containing protein 26 (Zinc finger protein 481) (Zinc finger protein Bioref). [Source:Uniprot/SWISSPROT;Acc:Q9HCK0] [ENST00000373656]
A_24_P205008	-2.94296	AK094466	TSEN54	Homo sapiens cDNA FLJ37147 fis, clone BRACE2025316, weakly similar to tRNA-splicing endonuclease subunit. [AK094466]
A_32_P119096	-2.94467		MBOAT2	Membrane-bound O-acyltransferase domain-containing protein 2 (EC 2.3.-.-) (O-acyltransferase domain-containing protein 2). [Source:Uniprot/SWISSPROT;Acc:Q6ZWT7] [ENST00000354442]
A_23_P48713	-2.94895	NM_152444	ZADH1	Homo sapiens zinc binding alcohol dehydrogenase, domain containing 1 (ZADH1), mRNA [NM_152444]
A_23_P48637	-2.95685	BG108194	BG108194	BG108194 602280063F1 NIH_MGC_86 Homo sapiens cDNA clone IMAGE:4367799 5', mRNA sequence [BG108194]
A_23_P68807	-2.95859	BC021857	FLJ23185	Homo sapiens, clone IMAGE:4994346, mRNA. [BC021857]
A_23_P201988	-2.96077	NM_032844	MASTL	Homo sapiens microtubule associated serine/threonine kinase-like (MASTL), mRNA [NM_032844]
A_23_P254271	-2.96184	NM_032525	TUBB6	Homo sapiens tubulin, beta 6 (TUBB6), mRNA [NM_032525]
A_24_P159837	-2.96735		ENST00000221282	Zinc finger protein 302 (ZNF135-like) (ZNF140-like). [Source:Uniprot/SWISSPROT;Acc:Q9NR11] [ENST00000221282]
A_23_P215790	-2.97186	NM_005228	EGFR	Homo sapiens epidermal growth factor receptor (erythroblastic leukemia viral (v-erb-b) oncogene homolog, avian) (EGFR), transcript variant 1, mRNA [NM_005228]
A_23_P253524	-2.97359	NM_001813	CENPE	Homo sapiens centromere protein E, 312kDa (CENPE), mRNA [NM_001813]
A_23_P359091	-2.97519	U68019	SMAD3	Homo sapiens mad protein homolog (hMAD-3) mRNA, complete cds. [U68019]
A_32_P114615	-2.97841		THC2779319
A_24_P677890	-2.98207	BC016384	BC016384	Homo sapiens, clone IMAGE:4703872, mRNA. [BC016384]
A_24_P236091	-2.98697	NM_001975	ENO2	Homo sapiens enolase 2 (gamma, neuronal) (ENO2), mRNA [NM_001975]
A_23_P158096	-2.99253	AK021957	COL27A1	Homo sapiens cDNA FLJ11895 fis, clone HEMBA1007301, weakly similar to COLLAGEN ALPHA 1(III) CHAIN. [AK021957]
A_23_P38328	-2.99313	NM_025104	DBF4B	Homo sapiens DBF4 homolog B (S. cerevisiae) (DBF4B), transcript variant 2, mRNA [NM_025104]
A_23_P96658	-2.99589		CYorf15B	lipopolysaccaride-specific response 5-like protein [Source:RefSeq_peptide;Acc:NP_115965] [ENST00000382832]
A_23_P169494	-2.99715	NM_000607	ORM1	Homo sapiens orosomucoid 1 (ORM1), mRNA [NM_000607]
A_32_P220523	-3.0001		THC2654987
A_23_P17955	-3.0043	NM_012157	FBXL2	Homo sapiens F-box and leucine-rich repeat protein 2 (FBXL2), mRNA [NM_012157]
A_32_P110016	-3.00463	XM_001128267	LOC730704	PREDICTED: Homo sapiens hypothetical protein LOC730704 (LOC730704), mRNA [XM_001128267]
A_24_P173754	-3.00943	NM_030806	C1orf21	Homo sapiens chromosome 1 open reading frame 21 (C1orf21), mRNA [NM_030806]
A_23_P5654	-3.01387	NM_014439	IL1F7	Homo sapiens interleukin 1 family, member 7 (zeta) (IL1F7), transcript variant 1, mRNA [NM_014439]
A_23_P82868	-3.01869	NM_000930	PLAT	Homo sapiens plasminogen activator, tissue (PLAT), transcript variant 1, mRNA [NM_000930]
A_23_P3302	-3.02124	NM_018365	MNS1	Homo sapiens meiosis-specific nuclear structural 1 (MNS1), mRNA [NM_018365]
A_23_P170110	-3.02825	AF227517	AF227517	Homo sapiens sprouty-4C mRNA, complete cds. [AF227517]
A_32_P220233	-3.03868	AK021824	AK021824	Homo sapiens cDNA FLJ11762 fis, clone HEMBA1005670. [AK021824]
A_23_P163200	-3.04234	AK021762	RIN3	Homo sapiens cDNA FLJ11700 fis, clone HEMBA1005050. [AK021762]
A_32_P90615	-3.04792		A_32_P90615
A_23_P410587	-3.04871	NM_024900	PHF17	Homo sapiens PHD finger protein 17 (PHF17), transcript variant S, mRNA [NM_024900]
A_23_P30363	-3.05341	NM_004199	P4HA2	Homo sapiens procollagen-proline, 2-oxoglutarate 4-dioxygenase (proline 4-hydroxylase), alpha polypeptide II (P4HA2), transcript variant 1, mRNA [NM_004199]
A_24_P347378	-3.05452	NM_001629	ALOX5AP	Homo sapiens arachidonate 5-lipoxygenase-activating protein (ALOX5AP), mRNA [NM_001629]
A_23_P6935	-3.06038	NM_198793	CD47	Homo sapiens CD47 molecule (CD47), transcript variant 2, mRNA [NM_198793]
A_32_P114372	-3.06307	AL133627	AL133627	Homo sapiens mRNA; cDNA DKFZp434K0722 (from clone DKFZp434K0722). [AL133627]
A_23_P401	-3.06767	NM_016343	CENPF	Homo sapiens centromere protein F, 350/400ka (mitosin) (CENPF), mRNA [NM_016343]
A_23_P315364	-3.07162	NM_002089	CXCL2	Homo sapiens chemokine (C-X-C motif) ligand 2 (CXCL2), mRNA [NM_002089]
A_24_P664918	-3.07324	AF339799	AF339799	Homo sapiens clone IMAGE:2363394, mRNA sequence. [AF339799]
A_23_P74467	-3.08548	NM_014949	KIAA0907	Homo sapiens KIAA0907 (KIAA0907), mRNA [NM_014949]
A_24_P936393	-3.08669		A_24_P936393
A_24_P160649	-3.08704	NM_014864	FAM20B	Homo sapiens family with sequence similarity 20, member B (FAM20B), mRNA [NM_014864]
A_23_P135548	-3.0883	NM_000110	DPYD	Homo sapiens dihydropyrimidine dehydrogenase (DPYD), mRNA [NM_000110]
A_24_P917418	-3.08881	AF161343	AF161343	Homo sapiens HSPC080 mRNA, partial cds. [AF161343]
A_23_P320728	-3.09183		THC2486290
A_23_P141021	-3.09184	NM_017839	AYTL1	Homo sapiens acyltransferase like 1 (AYTL1), mRNA [NM_017839]
A_32_P136033	-3.09294	AK090477	AK090477	Homo sapiens mRNA for FLJ00399 protein. [AK090477]
A_24_P459880	-3.09693	BC032042	BC032042	Homo sapiens cDNA clone IMAGE:4819488. [BC032042]
A_23_P216068	-3.0971	NM_014109	ATAD2	Homo sapiens ATPase family, AAA domain containing 2 (ATAD2), mRNA [NM_014109]
A_24_P410399	-3.10274	NM_032165	LRRIQ1	Homo sapiens leucine-rich repeats and IQ motif containing 1 (LRRIQ1), transcript variant 2, mRNA [NM_032165]
A_24_P650011	-3.10695		A_24_P650011
A_23_P210608	-3.10702	NM_006526	ZNF217	Homo sapiens zinc finger protein 217 (ZNF217), mRNA [NM_006526]
A_23_P6714	-3.10867	NM_020654	SENP7	Homo sapiens SUMO1/sentrin specific peptidase 7 (SENP7), transcript variant 1, mRNA [NM_020654]
A_24_P51279	-3.11158	AL833832	AL833832	Homo sapiens mRNA; cDNA DKFZp434O1216 (from clone DKFZp434O1216). [AL833832]
A_24_P257416	-3.12344	NM_002089	CXCL2	Homo sapiens chemokine (C-X-C motif) ligand 2 (CXCL2), mRNA [NM_002089]
A_23_P163481	-3.1285	NM_001211	BUB1B	Homo sapiens BUB1 budding uninhibited by benzimidazoles 1 homolog beta (yeast) (BUB1B), mRNA [NM_001211]
A_32_P46495	-3.1372	BX090412	BX090412	BX090412 Soares_testis_NHT Homo sapiens cDNA clone IMAGp998J221862 ; IMAGE:757365, mRNA sequence [BX090412]
A_23_P16652	-3.14119	NM_152791	ZNF555	Homo sapiens zinc finger protein 555 (ZNF555), mRNA [NM_152791]
A_24_P116766	-3.14477	AL834501	ZNF207	Homo sapiens mRNA; cDNA DKFZp761N202 (from clone DKFZp761N202). [AL834501]
A_23_P6150	-3.15195	AK125985	AK125985	Homo sapiens cDNA FLJ43997 fis, clone TESTI4021456. [AK125985]
A_23_P322593	-3.16026	AK093550	FLJ39653	Homo sapiens cDNA FLJ36231 fis, clone THYMU2001256. [AK093550]
A_24_P85418	-3.16952	BC041996	BC041996	Homo sapiens cDNA clone IMAGE:5310797. [BC041996]
A_32_P116153	-3.17165		A_32_P116153
A_23_P14432	-3.17452		A_23_P14432
A_23_P62684	-3.17512	AF217973	AF217973	Homo sapiens clone PP1345 unknown mRNA. [AF217973]
A_23_P139912	-3.17555	NM_002178	IGFBP6	Homo sapiens insulin-like growth factor binding protein 6 (IGFBP6), mRNA [NM_002178]
A_32_P430996	-3.17914	AK001120	AK001120	Homo sapiens cDNA FLJ10258 fis, clone HEMBB1000908. [AK001120]
A_32_P122754	-3.1834	NM_080655	C9orf30	Homo sapiens chromosome 9 open reading frame 30 (C9orf30), mRNA [NM_080655]
A_23_P3237	-3.18487	NM_025165	ELL3	Homo sapiens elongation factor RNA polymerase II-like 3 (ELL3), mRNA [NM_025165]
A_23_P20022	-3.1858	NM_013332	HIG2	Homo sapiens hypoxia-inducible protein 2 (HIG2), mRNA [NM_013332]
A_32_P34003	-3.18682		THC2660651	Q9KBG2_BACHD (Q9KBG2) Metal-tetracycline/H+ antiporter, partial (4%) [THC2660651]
A_23_P391583	-3.18938	BC033748	PDXDC1	Homo sapiens pyridoxal-dependent decarboxylase domain containing 1, mRNA (cDNA clone IMAGE:5196034), complete cds. [BC033748]
A_23_P218215	-3.19643	AA601902	AA601902	AA601902 np02b01.s1 NCI_CGAP_Pr2 Homo sapiens cDNA clone IMAGE:1115113 similar to contains Alu repetitive element;, mRNA sequence [AA601902]
A_23_P21333	-3.19818	NM_005664	MKRN3	Homo sapiens makorin, ring finger protein, 3 (MKRN3), mRNA [NM_005664]
A_24_P195831	-3.20269	NM_030771	CCDC34	Homo sapiens coiled-coil domain containing 34 (CCDC34), transcript variant 1, mRNA [NM_030771]
A_24_P306810	-3.2057		KIAA1618	Protein ALO17 (ALK lymphoma oligomerization partner on chromosome 17). [Source:Uniprot/SWISSPROT;Acc:Q9HCF4] [ENST00000319902]
A_32_P7516	-3.20767	BC071773	BC071773	Homo sapiens cDNA clone IMAGE:4592187, partial cds. [BC071773]
A_24_P687594	-3.20997		LIX1L	LIX1-like protein. [Source:Uniprot/SWISSPROT;Acc:Q8IVB5] [ENST00000369308]
A_23_P1691	-3.21522	NM_002421	MMP1	Homo sapiens matrix metallopeptidase 1 (interstitial collagenase) (MMP1), mRNA [NM_002421]
A_24_P332647	-3.21721		ENST00000326470	Protein phosphatase Slingshot homolog 1 (EC 3.1.3.48) (EC 3.1.3.16) (SSH-1L) (hSSH-1L). [Source:Uniprot/SWISSPROT;Acc:Q8WYL5] [ENST00000326470]
A_24_P110558	-3.22253	NM_001007189	LOC492311	Homo sapiens similar to bovine IgA regulatory protein (LOC492311), mRNA [NM_001007189]
A_24_P362904	-3.22346	NM_004567	PFKFB4	Homo sapiens 6-phosphofructo-2-kinase/fructose-2,6-biphosphatase 4 (PFKFB4), mRNA [NM_004567]
A_23_P74737	-3.22685	NM_001990	EYA3	Homo sapiens eyes absent homolog 3 (Drosophila) (EYA3), mRNA [NM_001990]
A_32_P31744	-3.22895	AK021664	AK021664	Homo sapiens cDNA FLJ11602 fis, clone HEMBA1003908. [AK021664]
A_32_P222515	-3.24268		THC2757997
A_32_P109078	-3.24363		THC2674915
A_32_P57717	-3.24472	AA292106	AA292106	AA292106 zr58h03.s1 Soares_NhHMPu_S1 Homo sapiens cDNA clone IMAGE:667637 3', mRNA sequence [AA292106]
A_24_P649735	-3.24657	BY796363	BY796363	BY796363 Homo sapiens eye Homo sapiens cDNA clone HE1422.seq 5', mRNA sequence [BY796363]
A_23_P337242	-3.26112	NM_003242	TGFBR2	Homo sapiens transforming growth factor, beta receptor II (70/80kDa) (TGFBR2), transcript variant 2, mRNA [NM_003242]
A_23_P54116	-3.26294	NM_014992	DAAM1	Homo sapiens dishevelled associated activator of morphogenesis 1 (DAAM1), mRNA [NM_014992]
A_23_P24903	-3.26374	NM_176072	P2RY2	Homo sapiens purinergic receptor P2Y, G-protein coupled, 2 (P2RY2), transcript variant 1, mRNA [NM_176072]
A_23_P304450	-3.2652	NM_005257	GATA6	Homo sapiens GATA binding protein 6 (GATA6), mRNA [NM_005257]
A_23_P363826	-3.28881	NM_033406	FBXO3	Homo sapiens F-box protein 3 (FBXO3), transcript variant 2, mRNA [NM_033406]
A_32_P146826	-3.29191		THC2652700
A_24_P829934	-3.30064		THC2683069	ALU2_HUMAN (P39189) Alu subfamily SB sequence contamination warning entry, partial (7%) [THC2683069]
A_23_P146584	-3.30126	NM_080655	C9orf30	Homo sapiens chromosome 9 open reading frame 30 (C9orf30), mRNA [NM_080655]
A_23_P144179	-3.30323	NM_000097	CPOX	Homo sapiens coproporphyrinogen oxidase (CPOX), mRNA [NM_000097]
A_24_P944144	-3.31017	NM_080797	DIDO1	Homo sapiens death inducer-obliterator 1 (DIDO1), transcript variant 3, mRNA [NM_080797]
A_32_P191746	-3.31032		THC2691929
A_24_P306094	-3.3113		ENST00000238571	YLP motif-containing protein 1 (Nuclear protein ZAP3) (ZAP113). [Source:Uniprot/SWISSPROT;Acc:P49750] [ENST00000238571]
A_24_P76898	-3.31465	AL834350	PPP2R5C	Homo sapiens mRNA; cDNA DKFZp761H0317 (from clone DKFZp761H0317). [AL834350]
A_32_P46817	-3.3161		THC2701372	Q6NZ52_HUMAN (Q6NZ52) Ribosomal protein L27a, partial (24%) [THC2701372]
A_23_P406341	-3.32488	NM_001001936	AFAP1L2	Homo sapiens actin filament associated protein 1-like 2 (AFAP1L2), transcript variant 1, mRNA [NM_001001936]
A_32_P28223	-3.32827	AF074986	AF074986	Homo sapiens full length insert cDNA YH73H08. [AF074986]
A_32_P151823	-3.33186	BC040619	LOC346887	Homo sapiens similar to solute carrier family 16 (monocarboxylic acid transporters), member 14, mRNA (cDNA clone IMAGE:5726657). [BC040619]
A_24_P47988	-3.33582	NM_025165	ELL3	Homo sapiens elongation factor RNA polymerase II-like 3 (ELL3), mRNA [NM_025165]
A_23_P26024	-3.33954	NM_032413	C15orf48	Homo sapiens chromosome 15 open reading frame 48 (C15orf48), transcript variant 2, mRNA [NM_032413]
A_23_P118370	-3.34172	AK022252	AK022252	Homo sapiens cDNA FLJ12190 fis, clone MAMMA1000842. [AK022252]
A_23_P399292	-3.34191	AK027091	AK027091	Homo sapiens cDNA: FLJ23438 fis, clone HRC13275. [AK027091]
A_32_P1647	-3.34249		THC2737770
A_23_P313632	-3.34516	NM_178154	FUT8	Homo sapiens fucosyltransferase 8 (alpha (1,6) fucosyltransferase) (FUT8), transcript variant 2, mRNA [NM_178154]
A_23_P63402	-3.34532	NM_013296	GPSM2	Homo sapiens G-protein signalling modulator 2 (AGS3-like, C. elegans) (GPSM2), mRNA [NM_013296]
A_24_P251764	-3.35264	NM_002090	CXCL3	Homo sapiens chemokine (C-X-C motif) ligand 3 (CXCL3), mRNA [NM_002090]
A_23_P81721	-3.36026	NM_004277	SLC25A27	Homo sapiens solute carrier family 25, member 27 (SLC25A27), nuclear gene encoding mitochondrial protein, mRNA [NM_004277]
A_24_P62659	-3.36736	NM_005725	TSPAN2	Homo sapiens tetraspanin 2 (TSPAN2), mRNA [NM_005725]
A_23_P348857	-3.37131	NM_014812	CEP170	Homo sapiens centrosomal protein 170kDa (CEP170), transcript variant alpha, mRNA [NM_014812]
A_32_P198295	-3.3724		THC2694186
A_32_P146844	-3.37262		THC2639689
A_23_P69683	-3.37469	NM_006323	SEC24B	Homo sapiens SEC24 related gene family, member B (S. cerevisiae) (SEC24B), transcript variant 1, mRNA [NM_006323]
A_32_P163594	-3.37494		A_32_P163594
A_24_P409904	-3.37913	AK130705	AK130705	Homo sapiens cDNA FLJ27195 fis, clone SYN02786. [AK130705]
A_32_P211414	-3.38359		THC2655298
A_32_P226356	-3.38709		THC2679528
A_23_P107881	-3.38755	NM_145276	ZNF563	Homo sapiens zinc finger protein 563 (ZNF563), mRNA [NM_145276]
A_24_P927639	-3.39163	BC032755	BC032755	Homo sapiens, Similar to peroxisome biogenesis factor 13, clone IMAGE:5581685, mRNA. [BC032755]
A_32_P201279	-3.39177	CR933606	C20orf80	Homo sapiens mRNA; cDNA DKFZp686M08106 (from clone DKFZp686M08106). [CR933606]
A_23_P374689	-3.3932	NM_000817	GAD1	Homo sapiens glutamate decarboxylase 1 (brain, 67kDa) (GAD1), transcript variant GAD67, mRNA [NM_000817]
A_23_P44684	-3.39941	NM_018098	ECT2	Homo sapiens epithelial cell transforming sequence 2 oncogene (ECT2), mRNA [NM_018098]
A_23_P57393	-3.40364		THC2659974	NM_059685 C15A11.1 {Caenorhabditis elegans} (exp=-1; wgp=0; cg=0), partial (7%) [THC2659974]
A_23_P2793	-3.40712	NM_001629	ALOX5AP	Homo sapiens arachidonate 5-lipoxygenase-activating protein (ALOX5AP), mRNA [NM_001629]
A_24_P405205	-3.40939	NM_001001396	ATP2B4	Homo sapiens ATPase, Ca++ transporting, plasma membrane 4 (ATP2B4), transcript variant 1, mRNA [NM_001001396]
A_24_P307665	-3.41884	AK021848	AK021848	Homo sapiens cDNA FLJ11786 fis, clone HEMBA1006036. [AK021848]
A_24_P221092	-3.42177	AF289615	AF289615	Homo sapiens clone pp9953 unknown mRNA. [AF289615]
A_24_P636390	-3.42502	AF009267	AF009267	Homo sapiens clone FBA1 Cri-du-chat region mRNA. [AF009267]
A_32_P50275	-3.43076	AK095453	AK095453	Homo sapiens cDNA FLJ38134 fis, clone D9OST2000440. [AK095453]
A_32_P169500	-3.43664		THC2537856	ALU1_HUMAN (P39188) Alu subfamily J sequence contamination warning entry, partial (14%) [THC2537856]
A_23_P104138	-3.4401	BC007286	MGC15634	Homo sapiens cDNA clone IMAGE:3344302. [BC007286]
A_32_P130962	-3.44452	AF131777	AF131777	Homo sapiens clone 25061 mRNA sequence. [AF131777]
A_23_P41824	-3.44802		A_23_P41824
A_23_P356684	-3.45183	NM_018685	ANLN	Homo sapiens anillin, actin binding protein (ANLN), mRNA [NM_018685]
A_32_P64418	-3.45224	NM_152383	DIS3L2	Homo sapiens DIS3 mitotic control homolog (S. cerevisiae)-like 2 (DIS3L2), mRNA [NM_152383]
A_23_P501961	-3.45497	NM_032107	L3MBTL	Homo sapiens l(3)mbt-like (Drosophila) (L3MBTL), transcript variant II, mRNA [NM_032107]
A_24_P927650	-3.45572	AK056744	AK056744	Homo sapiens cDNA FLJ32182 fis, clone PLACE6001823. [AK056744]
A_24_P497235	-3.45601	BC013389	BC013389	Homo sapiens, clone IMAGE:3932143, mRNA. [BC013389]
A_23_P24870	-3.45636	NM_000610	CD44	Homo sapiens CD44 molecule (Indian blood group) (CD44), transcript variant 1, mRNA [NM_000610]
A_23_P134058	-3.45681	NM_033069	C6orf114	Homo sapiens chromosome 6 open reading frame 114 (C6orf114), mRNA [NM_033069]
A_32_P182045	-3.45871	CR598370	CR598370	full-length cDNA clone CS0DF003YI18 of Fetal brain of Homo sapiens (human) [CR598370]
A_32_P118556	-3.46008		THC2536659	Q3SWV1_HUMAN (Q3SWV1) C20orf6 protein (Fragment), partial (13%) [THC2536659]
A_32_P126832	-3.46384	CD511705	CD511705	AGENCOURT_14360862 NIH_MGC_187 Homo sapiens cDNA clone IMAGE:30405414 5', mRNA sequence [CD511705]
A_32_P115749	-3.46545	CD104030	CD104030	AGENCOURT_14006900 NIH_MGC_186 Homo sapiens cDNA clone IMAGE:30372058 5', mRNA sequence [CD104030]
A_23_P9415	-3.46675	NM_002197	ACO1	Homo sapiens aconitase 1, soluble (ACO1), mRNA [NM_002197]
A_24_P278234	-3.46749	AB075864	KIAA1984	Homo sapiens mRNA for KIAA1984 protein. [AB075864]
A_24_P489480	-3.47153	NR_003266	LOC220729	Homo sapiens succinate dehydrogenase complex, subunit A, flavoprotein pseudogene (LOC220729) on chromosome 3 [NR_003266]
A_32_P104619	-3.47589	AK094156	AK094156	Homo sapiens cDNA FLJ36837 fis, clone ASTRO2011422. [AK094156]
A_32_P65303	-3.47799		THC2672675	ALU1_HUMAN (P39188) Alu subfamily J sequence contamination warning entry, partial (15%) [THC2672675]
A_32_P151800	-3.47817	NM_207418	FAM72A	Homo sapiens family with sequence similarity 72, member A (FAM72A), mRNA [NM_207418]
A_32_P22549	-3.48824	BC036361	BC036361	Homo sapiens cDNA clone IMAGE:4825288. [BC036361]
A_23_P136870	-3.4914	NM_175868	MAGEA6	Homo sapiens melanoma antigen family A, 6 (MAGEA6), transcript variant 2, mRNA [NM_175868]
A_23_P90419	-3.50068	NM_025245	PBX4	Homo sapiens pre-B-cell leukemia homeobox 4 (PBX4), mRNA [NM_025245]
A_24_P282274	-3.50646	BC030993	TECT1	Homo sapiens, clone IMAGE:4556434, mRNA, partial cds. [BC030993]
A_23_P91900	-3.51298	NM_005496	SMC4	Homo sapiens structural maintenance of chromosomes 4 (SMC4), transcript variant 1, mRNA [NM_005496]
A_32_P29016	-3.5149		THC2753400
A_32_P82179	-3.51909		A_32_P82179
A_23_P102454	-3.52032	NM_016133	INSIG2	Homo sapiens insulin induced gene 2 (INSIG2), mRNA [NM_016133]
A_24_P910833	-3.53005	AF086305	ZNF286A	Homo sapiens full length insert cDNA clone ZD50H12. [AF086305]
A_32_P35603	-3.53426		A_32_P35603
A_24_P782308	-3.53625	CR596491	CR596491	full-length cDNA clone CS0DF038YD07 of Fetal brain of Homo sapiens (human) [CR596491]
A_23_P213336	-3.53972	NM_000800	FGF1	Homo sapiens fibroblast growth factor 1 (acidic) (FGF1), transcript variant 1, mRNA [NM_000800]
A_32_P71016	-3.54026		A_32_P71016
A_23_P22072	-3.5407	AF264787	DLEU2	Homo sapiens BCMS-upstream neighbor (BCMSUN) mRNA, partial sequence. [AF264787]
A_24_P529786	-3.5516	AK091744	AK091744	Homo sapiens cDNA FLJ34425 fis, clone HHDPC2008297. [AK091744]
A_23_P9416	-3.55422	NM_002197	ACO1	Homo sapiens aconitase 1, soluble (ACO1), mRNA [NM_002197]
A_32_P179807	-3.56177		A_32_P179807
A_23_P7512	-3.56502	AK026811	AK026811	Homo sapiens cDNA: FLJ23158 fis, clone LNG09623. [AK026811]
A_23_P21072	-3.57412	AF258583	RAB24	Homo sapiens PP4748 mRNA, complete cds. [AF258583]
A_24_P462725	-3.57759	AK023328	AK023328	Homo sapiens cDNA FLJ13266 fis, clone OVARC1000960. [AK023328]
A_24_P109272	-3.58147	BC042998	ADD1	Homo sapiens adducin 1 (alpha), mRNA (cDNA clone MGC:44427 IMAGE:5297337), complete cds. [BC042998]
A_24_P148263	-3.58253		A_24_P148263
A_24_P16631	-3.58607	AK058041	AK058041	Homo sapiens cDNA FLJ25312 fis, clone SYN01070. [AK058041]
A_23_P119407	-3.58793		A_23_P119407
A_32_P83326	-3.59009	AK130705	AK130705	Homo sapiens cDNA FLJ27195 fis, clone SYN02786. [AK130705]
A_32_P190682	-3.59081		THC2739159	ALU8_HUMAN (P39195) Alu subfamily SX sequence contamination warning entry, partial (8%) [THC2739159]
A_23_P25534	-3.59866		THC2621073	Q5VW09_HUMAN (Q5VW09) OTTHUMP00000018325, partial (41%) [THC2621073]
A_32_P30717	-3.61765		THC2682661
A_24_P333357	-3.61971	AK090463	AK090463	Homo sapiens mRNA for FLJ00384 protein. [AK090463]
A_23_P4052	-3.62709	AK026312	FLJ22659	Homo sapiens cDNA: FLJ22659 fis, clone HSI07953. [AK026312]
A_24_P260300	-3.63641	AK057480	AK057480	Homo sapiens cDNA FLJ32918 fis, clone TESTI2006588. [AK057480]
A_32_P103220	-3.64009	NM_030955	ADAMTS12	Homo sapiens ADAM metallopeptidase with thrombospondin type 1 motif, 12 (ADAMTS12), mRNA [NM_030955]
A_23_P51926	-3.64152	NM_000952	PTAFR	Homo sapiens platelet-activating factor receptor (PTAFR), mRNA [NM_000952]
A_23_P23443	-3.64724	NM_024329	EFHD2	Homo sapiens EF-hand domain family, member D2 (EFHD2), mRNA [NM_024329]
A_23_P156620	-3.64781	NM_007149	ZNF184	Homo sapiens zinc finger protein 184 (ZNF184), mRNA [NM_007149]
A_24_P170095	-3.65384		ENST00000316131	PREDICTED: Homo sapiens similar to ribosomal protein S8 (LOC646093), mRNA [XR_018283]
A_32_P105940	-3.65442		A_32_P105940
A_32_P188	-3.65637	BM458245	BM458245	AGENCOURT_6411506 NIH_MGC_71 Homo sapiens cDNA clone IMAGE:5530621 5', mRNA sequence [BM458245]
A_24_P280558	-3.66393	BX648045	FLJ40330	Homo sapiens mRNA; cDNA DKFZp686O04183 (from clone DKFZp686O04183). [BX648045]
A_32_P94161	-3.67166	BC053353	BC053353	Homo sapiens cDNA clone IMAGE:5246408, partial cds. [BC053353]
A_32_P47107	-3.67544	CR610759	CR610759	full-length cDNA clone CS0DI026YO05 of Placenta Cot 25-normalized of Homo sapiens (human) [CR610759]
A_23_P208579	-3.67598		THC2517558	BC026690 CD97 antigen, isoform 2 precursor {Homo sapiens} (exp=-1; wgp=0; cg=0), partial (15%) [THC2517558]
A_23_P7144	-3.6821	NM_001511	CXCL1	Homo sapiens chemokine (C-X-C motif) ligand 1 (melanoma growth stimulating activity, alpha) (CXCL1), mRNA [NM_001511]
A_23_P4662	-3.68293	NM_005178	BCL3	Homo sapiens B-cell CLL/lymphoma 3 (BCL3), mRNA [NM_005178]
A_23_P81805	-3.68825	NM_001025366	VEGFA	Homo sapiens vascular endothelial growth factor A (VEGFA), transcript variant 1, mRNA [NM_001025366]
A_23_P320190	-3.70189		ENST00000272831	CDNA FLJ39660 fis, clone SMINT2006801. [Source:Uniprot/SPTREMBL;Acc:Q8N8C6] [ENST00000272831]
A_23_P388762	-3.70202		ENST00000338106	Protein GPR107 precursor (Lung seven transmembrane receptor 1). [Source:Uniprot/SWISSPROT;Acc:Q5VW38] [ENST00000338106]
A_24_P885873	-3.70292	AK126431	LOC654433	Homo sapiens cDNA FLJ44467 fis, clone UTERU2025891. [AK126431]
A_23_P137786	-3.7035	AK023606	ADAMTSL4	Homo sapiens cDNA FLJ13544 fis, clone PLACE1006815. [AK023606]
A_32_P36136	-3.71283		THC2498136	Q96316_ARATH (Q96316) Blue-copper binging protein III (Uclacyanin 3), partial (5%) [THC2537555]
A_32_P70927	-3.71665	NM_207339	PAGE2	Homo sapiens P antigen family, member 2 (prostate associated) (PAGE2), mRNA [NM_207339]
A_23_P89841	-3.71694		A_23_P89841
A_24_P929807	-3.72078	AB052759	TRA2A	Homo sapiens hAWMS1 mRNA, complete cds. [AB052759]
A_32_P219520	-3.72106	NM_014350	TNFAIP8	Homo sapiens tumor necrosis factor, alpha-induced protein 8 (TNFAIP8), transcript variant 1, mRNA [NM_014350]
A_23_P16817	-3.73233	NM_004071	CLK1	Homo sapiens CDC-like kinase 1 (CLK1), transcript variant 1, mRNA [NM_004071]
A_24_P917934	-3.76142	AL832665	U2AF1	Homo sapiens mRNA; cDNA DKFZp313J1712 (from clone DKFZp313J1712). [AL832665]
A_23_P323743	-3.76435	NM_025049	PIF1	Homo sapiens PIF1 5'-to-3' DNA helicase homolog (S. cerevisiae) (PIF1), mRNA [NM_025049]
A_24_P418998	-3.76657	AK095214	AK095214	Homo sapiens cDNA FLJ37895 fis, clone BRTHA2004642. [AK095214]
A_24_P917280	-3.7697	BC009245	ALDH1A3	Homo sapiens aldehyde dehydrogenase 1 family, member A3, mRNA (cDNA clone IMAGE:2960240), complete cds. [BC009245]
A_32_P13337	-3.7756		THC2645080
A_23_P302005	-3.7802	NM_006873	STON1	Homo sapiens stonin 1 (STON1), mRNA [NM_006873]
A_23_P428738	-3.78925	NM_001145	ANG	Homo sapiens angiogenin, ribonuclease, RNase A family, 5 (ANG), mRNA [NM_001145]
A_23_P359174	-3.80266	BC069659	BC069659	Homo sapiens cDNA clone IMAGE:7262526, with apparent retained intron. [BC069659]
A_23_P416468	-3.80896	NM_025049	PIF1	Homo sapiens PIF1 5'-to-3' DNA helicase homolog (S. cerevisiae) (PIF1), mRNA [NM_025049]
A_23_P87853	-3.80914	NM_020698	TMCC3	Homo sapiens transmembrane and coiled-coil domain family 3 (TMCC3), mRNA [NM_020698]
A_32_P13565	-3.81247		THC2683527
A_23_P106145	-3.81517	NM_014584	ERO1L	Homo sapiens ERO1-like (S. cerevisiae) (ERO1L), mRNA [NM_014584]
A_32_P58912	-3.83762		THC2728570	AB065617 seven transmembrane helix receptor {Homo sapiens} (exp=-1; wgp=0; cg=0), partial (4%) [THC2728570]
A_23_P305273	-3.83769	NM_020964	KIAA1632	Homo sapiens KIAA1632 (KIAA1632), mRNA [NM_020964]
A_32_P6972	-3.84361		THC2621771
A_24_P930337	-3.85983		THC2503773
A_32_P97169	-3.86153		GPC6	Glypican-6 precursor. [Source:Uniprot/SWISSPROT;Acc:Q9Y625] [ENST00000377047]
A_32_P225301	-3.87251		THC2727302	ALU6_HUMAN (P39193) Alu subfamily SP sequence contamination warning entry, partial (9%) [THC2727302]
A_24_P636441	-3.88661	AK022223	AK022223	Homo sapiens cDNA FLJ12161 fis, clone MAMMA1000576. [AK022223]
A_24_P683829	-3.88966		THC2496620
A_23_P426511	-3.91213	NM_138698	LOC91431	Homo sapiens prematurely terminated mRNA decay factor-like (LOC91431), mRNA [NM_138698]
A_32_P120604	-3.91508		ENST00000219090	Homo sapiens similar to RIKEN cDNA 4933437K13, mRNA (cDNA clone IMAGE:5177668), partial cds. [BC029857]
A_24_P8140	-3.91736	AK124166	AK124166	Homo sapiens cDNA FLJ42172 fis, clone THYMU2029676. [AK124166]
A_23_P116512	-3.92969	NM_024841	FLJ14213	Homo sapiens hypothetical protein FLJ14213 (FLJ14213), mRNA [NM_024841]
A_32_P18440	-3.93552	NM_032199	ARID5B	Homo sapiens AT rich interactive domain 5B (MRF1-like) (ARID5B), mRNA [NM_032199]
A_32_P15017	-3.94297	NM_152756	RICTOR	Homo sapiens rapamycin-insensitive companion of mTOR (RICTOR), mRNA [NM_152756]
A_32_P131294	-3.94636	BM854107	BM854107	K-EST0136406 S22SNU16n1 Homo sapiens cDNA clone S22SNU16n1-145-F11 5', mRNA sequence [BM854107]
A_32_P89152	-3.9468	BU561429	BU561429	AGENCOURT_10278917 NIH_MGC_82 Homo sapiens cDNA clone IMAGE:6592459 5', mRNA sequence [BU561429]
A_24_P598516	-3.96507	AK021595	AK021595	Homo sapiens cDNA FLJ11533 fis, clone HEMBA1002678. [AK021595]
A_23_P70359	-3.97597	AK026765	C6orf59	Homo sapiens cDNA: FLJ23112 fis, clone LNG07874. [AK026765]
A_24_P251053	-3.97735	NM_024329	EFHD2	Homo sapiens EF-hand domain family, member D2 (EFHD2), mRNA [NM_024329]
A_23_P362415	-3.98494	BC001694	UBE2B	Homo sapiens ubiquitin-conjugating enzyme E2B (RAD6 homolog), mRNA (cDNA clone IMAGE:2967519), partial cds. [BC001694]
A_23_P207507	-3.98597	NM_003786	ABCC3	Homo sapiens ATP-binding cassette, sub-family C (CFTR/MRP), member 3 (ABCC3), mRNA [NM_003786]
A_23_P51082	-3.98843		THC2488254	ALU1_HUMAN (P39188) Alu subfamily J sequence contamination warning entry, partial (4%) [THC2488254]
A_24_P751247	-3.98894	BX117289	LOC728154	BX117289 Soares_NFL_T_GBC_S1 Homo sapiens cDNA clone IMAGp998D244001, mRNA sequence [BX117289]
A_24_P922261	-3.99005	BC029919	SRGAP1	Homo sapiens SLIT-ROBO Rho GTPase activating protein 1, mRNA (cDNA clone IMAGE:4153945), with apparent retained intron. [BC029919]
A_23_P207476	-3.991	BC007524	SPAG9	Homo sapiens sperm associated antigen 9, mRNA (cDNA clone IMAGE:3351321), complete cds. [BC007524]
A_23_P59388	-3.99233	NM_001723	DST	Homo sapiens dystonin (DST), transcript variant 1e, mRNA [NM_001723]
A_23_P79426	-3.99264	NM_016289	CAB39	Homo sapiens calcium binding protein 39 (CAB39), mRNA [NM_016289]
A_23_P208126	-4.00221	NM_002639	SERPINB5	Homo sapiens serpin peptidase inhibitor, clade B (ovalbumin), member 5 (SERPINB5), mRNA [NM_002639]
A_23_P119778	-4.00284	NM_020342	SLC39A10	Homo sapiens solute carrier family 39 (zinc transporter), member 10 (SLC39A10), mRNA [NM_020342]
A_23_P103405	-4.0152	AK023086	AK023086	Homo sapiens cDNA FLJ13024 fis, clone NT2RP3000865. [AK023086]
A_32_P69399	-4.01533	BQ072652	BQ072652	AGENCOURT_6763016 NIH_MGC_118 Homo sapiens cDNA clone IMAGE:5756116 5', mRNA sequence [BQ072652]
A_23_P256956	-4.0192	NM_005733	KIF20A	Homo sapiens kinesin family member 20A (KIF20A), mRNA [NM_005733]
A_32_P85880	-4.02227		A_32_P85880
A_32_P127501	-4.02249	AV753543	AV753543	AV753543 NPD Homo sapiens cDNA clone NPDBEC03 5', mRNA sequence [AV753543]
A_24_P460763	-4.02795	AK022443	AK022443	Homo sapiens cDNA FLJ12381 fis, clone MAMMA1002566. [AK022443]
A_23_P112241	-4.03094	NM_012266	DNAJB5	Homo sapiens DnaJ (Hsp40) homolog, subfamily B, member 5 (DNAJB5), mRNA [NM_012266]
A_23_P37623	-4.03534	NM_181077	GOLGA8A	Homo sapiens golgi autoantigen, golgin subfamily a, 8A (GOLGA8A), mRNA [NM_181077]
A_24_P490911	-4.04534	AK023756	AK023756	Homo sapiens cDNA FLJ13694 fis, clone PLACE2000115. [AK023756]
A_24_P7974	-4.04847	AF161369	SLC26A6	Homo sapiens HSPC106 mRNA, partial cds. [AF161369]
A_23_P107432	-4.05932	AK093253	FLJ35934	Homo sapiens cDNA FLJ35934 fis, clone TESTI2011315. [AK093253]
A_23_P144916	-4.07351	NM_005110	GFPT2	Homo sapiens glutamine-fructose-6-phosphate transaminase 2 (GFPT2), mRNA [NM_005110]
A_24_P923251	-4.08079	NM_198951	TGM2	Homo sapiens transglutaminase 2 (C polypeptide, protein-glutamine-gamma-glutamyltransferase) (TGM2), transcript variant 2, mRNA [NM_198951]
A_24_P917136	-4.0853		THC2701686
A_23_P110122	-4.08699	NM_004354	CCNG2	Homo sapiens cyclin G2 (CCNG2), mRNA [NM_004354]
A_23_P89680	-4.08946		A_23_P89680
A_32_P204258	-4.10338		THC2688486
A_23_P211007	-4.10449	NM_003489	NRIP1	Homo sapiens nuclear receptor interacting protein 1 (NRIP1), mRNA [NM_003489]
A_24_P510047	-4.11606	AK022086	AK022086	Homo sapiens cDNA FLJ12024 fis, clone HEMBB1001797. [AK022086]
A_32_P179746	-4.12341		THC2676284	Q6DN14_HUMAN (Q6DN14) MCTP1L, partial (4%) [THC2676284]
A_32_P231391	-4.13328	NM_005566	LDHA	Homo sapiens lactate dehydrogenase A (LDHA), mRNA [NM_005566]
A_24_P926666	-4.14891	AK000925	AK000925	Homo sapiens cDNA FLJ10063 fis, clone HEMBA1001446. [AK000925]
A_32_P233256	-4.14925		THC2639653	Q2BEK2_9BACI (Q2BEK2) RNA polymerase sigma-70 factor , partial (7%) [THC2639653]
A_24_P157926	-4.15165	NM_006290	TNFAIP3	Homo sapiens tumor necrosis factor, alpha-induced protein 3 (TNFAIP3), mRNA [NM_006290]
A_23_P255345	-4.16553	NM_004666	VNN1	Homo sapiens vanin 1 (VNN1), mRNA [NM_004666]
A_32_P113404	-4.18494		A_32_P113404
A_23_P23151	-4.18643	NM_014812	CEP170	Homo sapiens centrosomal protein 170kDa (CEP170), transcript variant alpha, mRNA [NM_014812]
A_23_P324327	-4.18854	NM_016235	GPRC5B	Homo sapiens G protein-coupled receptor, family C, group 5, member B (GPRC5B), mRNA [NM_016235]
A_24_P937546	-4.19461	AL832450	CMTM7	Homo sapiens mRNA; cDNA DKFZp434I2129 (from clone DKFZp434I2129). [AL832450]
A_23_P326142	-4.19855	NM_014411	NAG8	Homo sapiens nasopharyngeal carcinoma associated gene protein-8 (NAG8), mRNA [NM_014411]
A_24_P145316	-4.20411	NM_183040	DTNBP1	Homo sapiens dystrobrevin binding protein 1 (DTNBP1), transcript variant 2, mRNA [NM_183040]
A_23_P48936	-4.2069	NM_005902	SMAD3	Homo sapiens SMAD family member 3 (SMAD3), mRNA [NM_005902]
A_23_P347632	-4.21822	NM_014751	MTSS1	Homo sapiens metastasis suppressor 1 (MTSS1), mRNA [NM_014751]
A_32_P233834	-4.24591		THC2686813
A_32_P5432	-4.25792	BC024155	BC024155	Homo sapiens cDNA clone IMAGE:3936053, partial cds. [BC024155]
A_23_P30254	-4.25827	NM_006622	PLK2	Homo sapiens polo-like kinase 2 (Drosophila) (PLK2), mRNA [NM_006622]
A_32_P214471	-4.26216	BX116720	BX116720	BX116720 Soares_testis_NHT Homo sapiens cDNA clone IMAGp998F241782, mRNA sequence [BX116720]
A_23_P391938	-4.28206	AK023606	ADAMTSL4	Homo sapiens cDNA FLJ13544 fis, clone PLACE1006815. [AK023606]
A_32_P133526	-4.2917		THC2680492	ALU5_HUMAN (P39192) Alu subfamily SC sequence contamination warning entry, partial (10%) [THC2680492]
A_32_P198731	-4.30513	AK096661	DKFZP761M1511	Homo sapiens cDNA FLJ39342 fis, clone OCBBF2018873. [AK096661]
A_24_P923854	-4.30523	AF113674	AF113674	Homo sapiens clone FLB1727 PRO0398 mRNA, complete cds. [AF113674]
A_23_P213319	-4.31898	NM_197941	ADAMTS6	Homo sapiens ADAM metallopeptidase with thrombospondin type 1 motif, 6 (ADAMTS6), mRNA [NM_197941]
A_23_P257043	-4.32544	NM_005261	GEM	Homo sapiens GTP binding protein overexpressed in skeletal muscle (GEM), transcript variant 1, mRNA [NM_005261]
A_24_P835763	-4.33087	AF086097	PCF11	Homo sapiens full length insert cDNA clone YZ88E05. [AF086097]
A_24_P690273	-4.36377	AK024900	AK024900	Homo sapiens cDNA: FLJ21247 fis, clone COL01205. [AK024900]
A_23_P204541	-4.36873	BX648591	BX648591	Homo sapiens mRNA; cDNA DKFZp686G14198 (from clone DKFZp686G14198). [BX648591]
A_24_P2584	-4.37862	BC001892	C1orf63	Homo sapiens chromosome 1 open reading frame 63, mRNA (cDNA clone MGC:1827 IMAGE:3534629), complete cds. [BC001892]
A_32_P141938	-4.38468		A_32_P141938
A_24_P532212	-4.388	AK026896	AK026896	Homo sapiens cDNA: FLJ23243 fis, clone COL01757. [AK026896]
A_24_P298077	-4.39053	NM_017664	ANKRD10	Homo sapiens ankyrin repeat domain 10 (ANKRD10), mRNA [NM_017664]
A_24_P127564	-4.41517		ENST00000331594	ALLA2487. [Source:Uniprot/SPTREMBL;Acc:Q6UWG3] [ENST00000331594]
A_23_P16806	-4.42298	BC004487	MGC10701	Homo sapiens hypothetical protein MGC10701, mRNA (cDNA clone MGC:10701 IMAGE:3832541), complete cds. [BC004487]
A_23_P47565	-4.42659	NM_005566	LDHA	Homo sapiens lactate dehydrogenase A (LDHA), mRNA [NM_005566]
A_23_P121885	-4.42867	NM_031916	ROPN1L	Homo sapiens ropporin 1-like (ROPN1L), mRNA [NM_031916]
A_32_P10067	-4.45155	BM984383	BM984383	UI-CF-DU1-abf-c-10-0-UI.s1 UI-CF-DU1 Homo sapiens cDNA clone UI-CF-DU1-abf-c-10-0-UI 3', mRNA sequence [BM984383]
A_23_P50146	-4.45496	NM_213602	CD33L3	Homo sapiens CD33 molecule-like 3 (CD33L3), mRNA [NM_213602]
A_23_P69179	-4.45569	NM_018192	LEPREL1	Homo sapiens leprecan-like 1 (LEPREL1), mRNA [NM_018192]
A_32_P75141	-4.46427		A_32_P75141
A_23_P372096	-4.46998	AK097804	C20orf112	Homo sapiens cDNA FLJ40485 fis, clone TESTI2043857, moderately similar to Homo sapiens nolp mRNA. [AK097804]
A_24_P934594	-4.4839	AL133576	AKAP8L	Homo sapiens mRNA; cDNA DKFZp434L0650 (from clone DKFZp434L0650). [AL133576]
A_23_P205531	-4.48897	NM_194430	RNASE4	Homo sapiens ribonuclease, RNase A family, 4 (RNASE4), transcript variant 1, mRNA [NM_194430]
A_23_P35564	-4.49991	NM_015490	SEC31B	Homo sapiens SEC31 homolog B (S. cerevisiae) (SEC31B), mRNA [NM_015490]
A_32_P141708	-4.51109		THC2659348	BM091097 ig22c10.y1 Human Fetal Pancreas 1B Homo sapiens cDNA 5', mRNA sequence [BM091097]
A_23_P98350	-4.51376	NM_001165	BIRC3	Homo sapiens baculoviral IAP repeat-containing 3 (BIRC3), transcript variant 1, mRNA [NM_001165]
A_23_P22744	-4.52146	NM_130467	PAGE5	Homo sapiens P antigen family, member 5 (prostate associated) (PAGE5), transcript variant 1, mRNA [NM_130467]
A_24_P237586	-4.5468	NM_181726	ANKRD37	Homo sapiens ankyrin repeat domain 37 (ANKRD37), mRNA [NM_181726]
A_24_P178065	-4.55748	BC038806	PHLDB2	Homo sapiens pleckstrin homology-like domain, family B, member 2, mRNA (cDNA clone IMAGE:5169755), complete cds. [BC038806]
A_32_P179526	-4.56084	BC010934	ZBTB20	Homo sapiens zinc finger and BTB domain containing 20, mRNA (cDNA clone IMAGE:4291354), partial cds. [BC010934]
A_32_P22679	-4.56596		A_32_P22679
A_24_P922684	-4.56795	BC020539	BC020539	Homo sapiens, clone IMAGE:3048919, mRNA, partial cds. [BC020539]
A_32_P11058	-4.58516		THC2646969	ALU1_HUMAN (P39188) Alu subfamily J sequence contamination warning entry, partial (17%) [THC2646969]
A_23_P141447	-4.58711	NM_145654	RDM1	Homo sapiens RAD52 motif 1 (RDM1), transcript variant 1, mRNA [NM_145654]
A_23_P377499	-4.59426	BC009228	BC009228	Homo sapiens cDNA clone IMAGE:3952569, partial cds. [BC009228]
A_24_P922808	-4.59912	BC020640	C1orf121	Homo sapiens chromosome 1 open reading frame 121, mRNA (cDNA clone IMAGE:4718788), partial cds. [BC020640]
A_24_P943301	-4.60512	NM_001080471	PEAR1	Homo sapiens platelet endothelial aggregation receptor 1 (PEAR1), mRNA [NM_001080471]
A_24_P678620	-4.60523		THC2742325	Q60F95_HUMAN (Q60F95) Smad interacting-protein 1, partial (5%) [THC2742325]
A_24_P210420	-4.6074	NM_178006	STARD13	Homo sapiens START domain containing 13 (STARD13), transcript variant alpha, mRNA [NM_178006]
A_32_P71796	-4.60912	BX097783	BX097783	BX097783 Soares_NhHMPu_S1 Homo sapiens cDNA clone IMAGp998L172009, mRNA sequence [BX097783]
A_24_P856722	-4.6253	CV573177	CV573177	od33b11.y1 Human keratoconus cornea, unamplified, (od [CV573177]
A_23_P336554	-4.63097	NM_134470	IL1RAP	Homo sapiens interleukin 1 receptor accessory protein (IL1RAP), transcript variant 2, mRNA [NM_134470]
A_32_P34495	-4.63335	AK026418	AK026418	Homo sapiens cDNA: FLJ22765 fis, clone KAIA1180. [AK026418]
A_32_P162095	-4.65167		THC2673084
A_32_P80697	-4.65615		A_32_P80697
A_32_P34138	-4.6671		ENST00000343959	Protein FAM25. [Source:Uniprot/SWISSPROT;Acc:Q5VTM1] [ENST00000343959]
A_32_P67577	-4.66748		THC2722939	ALU8_HUMAN (P39195) Alu subfamily SX sequence contamination warning entry, partial (24%) [THC2722939]
A_24_P15563	-4.68447	AB032978	C14orf118	Homo sapiens mRNA for KIAA1152 protein, partial cds. [AB032978]
A_32_P9753	-4.68965	BC024020	TMEM49	Homo sapiens transmembrane protein 49, mRNA (cDNA clone IMAGE:4295896), with apparent retained intron. [BC024020]
A_32_P55414	-4.71316		THC2529512	ALU3_HUMAN (P39190) Alu subfamily SB1 sequence contamination warning entry, partial (19%) [THC2529512]
A_32_P121755	-4.74287		THC2672892	Q2TXF9_ASPOR (Q2TXF9) Predicted protein, partial (5%) [THC2672892]
A_24_P43810	-4.78113	NM_207006	FAM83A	Homo sapiens family with sequence similarity 83, member A (FAM83A), transcript variant 2, mRNA [NM_207006]
A_24_P282060	-4.80162	AK093006	AK093006	Homo sapiens cDNA FLJ35687 fis, clone SPLEN2019349. [AK093006]
A_32_P152437	-4.80565	BC033829	BC033829	Homo sapiens cDNA clone IMAGE:3856003, partial cds. [BC033829]
A_32_P55438	-4.84223		A_32_P55438
A_24_P931955	-4.85273		THC2696916	Q2NF74_METST (Q2NF74) Predicted dinucleotide-utilizing protein, partial (5%) [THC2696916]
A_32_P42666	-4.85984		A_32_P42666
A_23_P201193	-4.87615	NM_005725	TSPAN2	Homo sapiens tetraspanin 2 (TSPAN2), mRNA [NM_005725]
A_24_P865672	-4.88209	XR_015997	LOC731862	PREDICTED: Homo sapiens similar to nucleophosmin 1 isoform 1 (LOC731862), mRNA [XR_015997]
A_24_P741023	-4.89891	BC008476	BC008476	Homo sapiens cDNA clone IMAGE:4290767. [BC008476]
A_24_P706983	-4.90101		THC2674691	BOLA2_HUMAN (Q9H3K6) BolA-like protein 2, partial (33%) [THC2674691]
A_24_P208825	-4.90858	NM_018406	MUC4	Homo sapiens mucin 4, cell surface associated (MUC4), transcript variant 1, mRNA [NM_018406]
A_24_P273423	-4.91242	AK023542	AK023542	Homo sapiens cDNA FLJ13480 fis, clone PLACE1003768. [AK023542]
A_24_P782337	-4.91343	AK026477	AK026477	Homo sapiens cDNA: FLJ22824 fis, clone KAIA3991. [AK026477]
A_32_P148047	-4.91527		THC2722365
A_32_P127997	-4.91788	BC004388	LOC644656	Homo sapiens hypothetical protein LOC644656, mRNA (cDNA clone IMAGE:3621638), partial cds. [BC004388]
A_24_P246518	-4.92122	NM_052892	PKD1L2	Homo sapiens polycystic kidney disease 1-like 2 (PKD1L2), transcript variant 1, mRNA [NM_052892]
A_32_P109516	-4.92728		THC2714497	Q4T2S3_TETNG (Q4T2S3) Chromosome undetermined SCAF10199, whole genome shotgun sequence, partial (4%) [THC2652443]
A_24_P943393	-4.93243	NM_001620	AHNAK	Homo sapiens AHNAK nucleoprotein (desmoyokin) (AHNAK), transcript variant 1, mRNA [NM_001620]
A_23_P138635	-4.94773	NM_004052	BNIP3	Homo sapiens BCL2/adenovirus E1B 19kDa interacting protein 3 (BNIP3), nuclear gene encoding mitochondrial protein, mRNA [NM_004052]
A_32_P20703	-4.95084	AK026418	AK026418	Homo sapiens cDNA: FLJ22765 fis, clone KAIA1180. [AK026418]
A_23_P115785	-4.96401	NM_145235	FANK1	Homo sapiens fibronectin type III and ankyrin repeat domains 1 (FANK1), mRNA [NM_145235]
A_23_P149798	-4.97832	AK027209	FLJ23556	Homo sapiens cDNA: FLJ23556 fis, clone LNG09443. [AK027209]
A_23_P207493	-4.9896	NM_016424	CROP	Homo sapiens cisplatin resistance-associated overexpressed protein (CROP), transcript variant 1, mRNA [NM_016424]
A_24_P683917	-4.99195	AK022486	FLNB	Homo sapiens cDNA FLJ12424 fis, clone MAMMA1003099. [AK022486]
A_32_P15756	-4.99276	CA503163	CA503163	UI-CF-FN0-afp-l-04-0-UI.s1 UI-CF-FN0 Homo sapiens cDNA clone UI-CF-FN0-afp-l-04-0-UI 3', mRNA sequence [CA503163]
A_23_P216742	-4.99426	NM_002581	PAPPA	Homo sapiens pregnancy-associated plasma protein A, pappalysin 1 (PAPPA), mRNA [NM_002581]
A_23_P154217	-5.04239	NM_000888	ITGB6	Homo sapiens integrin, beta 6 (ITGB6), mRNA [NM_000888]
A_23_P386478	-5.05858	NM_024873	TNIP3	Homo sapiens TNFAIP3 interacting protein 3 (TNIP3), mRNA [NM_024873]
A_23_P114903	-5.06578	NM_002155	HSPA6	Homo sapiens heat shock 70kDa protein 6 (HSP70B') (HSPA6), mRNA [NM_002155]
A_24_P479793	-5.07797		THC2707492
A_23_P169319	-5.08371		ENST00000375855	Thioredoxin domain-containing protein C9orf121. [Source:Uniprot/SWISSPROT;Acc:Q5VZ03] [ENST00000375855]
A_24_P337700	-5.09278	NM_004666	VNN1	Homo sapiens vanin 1 (VNN1), mRNA [NM_004666]
A_32_P181339	-5.18315		A_32_P181339
A_24_P418908	-5.19439	AK021798	AK021798	Homo sapiens cDNA FLJ11736 fis, clone HEMBA1005468. [AK021798]
A_23_P61674	-5.2086	NM_020666	CLK4	Homo sapiens CDC-like kinase 4 (CLK4), mRNA [NM_020666]
A_32_P28712	-5.2103	BU930679	BU930679	AGENCOURT_10425471 NIH_MGC_83 Homo sapiens cDNA clone IMAGE:6668772 5', mRNA sequence [BU930679]
A_32_P120454	-5.24005		THC2642550
A_32_P49116	-5.25894		THC2544720	Q9BV12_HUMAN (Q9BV12) ANKRD10 protein (Ankyrin repeat domain 10), partial (14%) [THC2544720]
A_32_P55987	-5.26699		THC2639487	Q7QGE4_ANOGA (Q7QGE4) ENSANGP00000015281 (Fragment), partial (6%) [THC2639487]
A_24_P136711	-5.29147	BC030757	BC030757	Homo sapiens cDNA clone IMAGE:4797534. [BC030757]
A_24_P243749	-5.32571	NM_002612	PDK4	Homo sapiens pyruvate dehydrogenase kinase, isozyme 4 (PDK4), mRNA [NM_002612]
A_24_P925565	-5.33049		THC2633747	ALU2_HUMAN (P39189) Alu subfamily SB sequence contamination warning entry, partial (3%) [THC2691931]
A_32_P167212	-5.34172		A_32_P167212
A_23_P216004	-5.35187	AY032628	SLC25A37	Homo sapiens mitochondria solute carrier protein (MSCP) mRNA, complete cds, alternatively spliced. [AY032628]
A_23_P73220	-5.39364	NM_018351	FGD6	Homo sapiens FYVE, RhoGEF and PH domain containing 6 (FGD6), mRNA [NM_018351]
A_23_P95070	-5.41715	AK022407	AK022407	Homo sapiens cDNA FLJ12345 fis, clone MAMMA1002294. [AK022407]
A_24_P896205	-5.43536	XM_944447	LOC645722	PREDICTED: Homo sapiens hypothetical LOC645722 (LOC645722), mRNA [XM_944447]
A_23_P64611	-5.44202	NM_176798	P2RY6	Homo sapiens pyrimidinergic receptor P2Y, G-protein coupled, 6 (P2RY6), transcript variant 2, mRNA [NM_176798]
A_24_P845631	-5.45964		A_24_P845631
A_24_P290999	-5.49358	U60873	TncRNA	Human clone 137308 mRNA, partial cds. [U60873]
A_24_P42569	-5.49484	BC030138	BC030138	Homo sapiens cDNA clone IMAGE:4335164, partial cds. [BC030138]
A_24_P886966	-5.51837	AK123483	AK123483	Homo sapiens cDNA FLJ41489 fis, clone BRTHA2004582. [AK123483]
A_24_P937119	-5.52683	AK123473	ZNF292	Homo sapiens cDNA FLJ41479 fis, clone BRTHA2002442. [AK123473]
A_32_P151133	-5.54126	CR601496	CR601496	full-length cDNA clone CS0DI062YF05 of Placenta Cot 25-normalized of Homo sapiens (human) [CR601496]
A_23_P376686	-5.56078	NM_019602	BTNL2	Homo sapiens butyrophilin-like 2 (MHC class II associated) (BTNL2), mRNA [NM_019602]
A_24_P912372	-5.56239	AB018297	KIAA0754	Homo sapiens mRNA for KIAA0754 protein, partial cds. [AB018297]
A_32_P194372	-5.5699	AK129547	AK129547	Homo sapiens cDNA FLJ26036 fis, clone PRS00145. [AK129547]
A_24_P183150	-5.57494	NM_002090	CXCL3	Homo sapiens chemokine (C-X-C motif) ligand 3 (CXCL3), mRNA [NM_002090]
A_24_P374741	-5.57742	AK057828	FRMD4A	Homo sapiens cDNA FLJ25099 fis, clone CBR01272. [AK057828]
A_23_P256473	-5.59655	NM_006379	SEMA3C	Homo sapiens sema domain, immunoglobulin domain (Ig), short basic domain, secreted, (semaphorin) 3C (SEMA3C), mRNA [NM_006379]
A_32_P5542	-5.62342	AF131782	AF131782	Homo sapiens clone 24941 mRNA sequence. [AF131782]
A_32_P121855	-5.66019		THC2659646
A_23_P352861	-5.66743	BC028083	TRBV5-4	Homo sapiens T cell receptor beta variable 5-4, mRNA (cDNA clone MGC:40031 IMAGE:5217067), complete cds. [BC028083]
A_23_P333998	-5.7163	AF090919	POLQ	Homo sapiens clone HQ0327 PRO0327 mRNA, complete cds. [AF090919]
A_24_P406693	-5.75694	NM_000917	P4HA1	Homo sapiens procollagen-proline, 2-oxoglutarate 4-dioxygenase (proline 4-hydroxylase), alpha polypeptide I (P4HA1), transcript variant 1, mRNA [NM_000917]
A_32_P224449	-5.75877		THC2610890	Q54TC3_DICDI (Q54TC3) FVYE domain-containing protein, partial (3%) [THC2610890]
A_24_P314597	-5.78947	NM_182686	KIAA0319L	Homo sapiens KIAA0319-like (KIAA0319L), transcript variant 2, mRNA [NM_182686]
A_32_P91519	-5.79416	BX102475	BX102475	BX102475 Soares_testis_NHT Homo sapiens cDNA clone IMAGp998J051786, mRNA sequence [BX102475]
A_32_P184330	-5.79421	AK130741	AK130741	Homo sapiens cDNA FLJ27231 fis, clone SYN06240. [AK130741]
A_23_P95930	-5.79895	NM_003483	HMGA2	Homo sapiens high mobility group AT-hook 2 (HMGA2), transcript variant 1, mRNA [NM_003483]
A_24_P690235	-5.8175		ENST00000312412	Homo sapiens cDNA FLJ43844 fis, clone TESTI4006308, highly similar to Puromycin-sensitive aminopeptidase (EC 3.4.11.-). [AK125832]
A_24_P931628	-5.82783	AY358705	AY358705	Homo sapiens clone DNA71234 HHSL751 (UNQ751) mRNA, complete cds. [AY358705]
A_24_P576219	-5.83793	BC035091	BC035091	Homo sapiens cDNA clone IMAGE:5261717. [BC035091]
A_23_P82814	-5.8583	NM_058229	FBXO32	Homo sapiens F-box protein 32 (FBXO32), transcript variant 1, mRNA [NM_058229]
A_24_P67898	-5.91311	AF307332	MGEA5	Homo sapiens meningioma-expressed antigen 5s splice variant mRNA, complete cds. [AF307332]
A_24_P942092	-5.92111	AK024362	LOC147650	Homo sapiens cDNA FLJ14300 fis, clone PLACE1011891. [AK024362]
A_32_P221966	-5.92174	AY102069	AY102069	Homo sapiens surfactant associated protein F mRNA, partial sequence. [AY102069]
A_23_P211957	-6.00156	NM_001024847	TGFBR2	Homo sapiens transforming growth factor, beta receptor II (70/80kDa) (TGFBR2), transcript variant 1, mRNA [NM_001024847]
A_24_P945262	-6.00681	AK097139	AK097139	Homo sapiens cDNA FLJ39820 fis, clone SPLEN2010625. [AK097139]
A_23_P6433	-6.02119	NM_203377	MB	Homo sapiens myoglobin (MB), transcript variant 2, mRNA [NM_203377]
A_32_P106315	-6.04332	BX641009	BX641009	Homo sapiens mRNA; cDNA DKFZp686D13227 (from clone DKFZp686D13227) [BX641009]
A_32_P123743	-6.06612		THC2664215
A_32_P20679	-6.07487	AV661884	AV661884	AV661884 AV661884 GLC Homo sapiens cDNA clone GLCGYF05 3', mRNA sequence [AV661884]
A_24_P59387	-6.07532	AK022255	C8orf60	Homo sapiens cDNA FLJ12193 fis, clone MAMMA1000856. [AK022255]
A_23_P64217	-6.10297	NM_024891	FLJ11783	Homo sapiens hypothetical protein FLJ11783 (FLJ11783), mRNA [NM_024891]
A_24_P934162	-6.12551	AK128413	AK128413	Homo sapiens cDNA FLJ46556 fis, clone THYMU3039807. [AK128413]
A_32_P220078	-6.20303	AK092751	LOC286254	Homo sapiens cDNA FLJ35432 fis, clone SMINT2002311. [AK092751]
A_23_P133408	-6.21656	NM_000758	CSF2	Homo sapiens colony stimulating factor 2 (granulocyte-macrophage) (CSF2), mRNA [NM_000758]
A_24_P805601	-6.22851		THC2705329	ALU8_HUMAN (P39195) Alu subfamily SX sequence contamination warning entry, partial (10%) [THC2705329]
A_32_P220161	-6.23182	BI497361	BI497361	df135e07.y1 Morton Fetal Cochlea Homo sapiens cDNA clone IMAGE:2537964 5', mRNA sequence [BI497361]
A_32_P167883	-6.24139		THC2697442
A_24_P886336	-6.25719	BC029907	BC029907	Homo sapiens cDNA clone IMAGE:5175565. [BC029907]
A_32_P192842	-6.26432	BM129308	BM129308	if20d02.x1 Melton Normalized Human Islet 4 N4-HIS 1 Homo sapiens cDNA clone IMAGE:5677082 3', mRNA sequence [BM129308]
A_32_P27991	-6.30027	AK226060	BUB3	Homo sapiens mRNA for BUB3 budding uninhibited by benzimidazoles 3 isoform a variant, clone: hg01710. [AK226060]
A_23_P369666	-6.30723	AL137703	ZMYND8	Homo sapiens mRNA; cDNA DKFZp564P1772 (from clone DKFZp564P1772). [AL137703]
A_32_P66297	-6.31809		THC2638666
A_23_P129332	-6.3255	NM_001076780	PKD1L2	Homo sapiens polycystic kidney disease 1-like 2 (PKD1L2), transcript variant 3, mRNA [NM_001076780]
A_24_P916853	-6.33521		A_24_P916853
A_23_P34396	-6.34744	NM_020317	C1orf63	Homo sapiens chromosome 1 open reading frame 63 (C1orf63), mRNA [NM_020317]
A_24_P179407	-6.37134	NM_018351	FGD6	Homo sapiens FYVE, RhoGEF and PH domain containing 6 (FGD6), mRNA [NM_018351]
A_32_P116488	-6.37628		THC2677011
A_24_P937325	-6.40763	AL713762	AL713762	Homo sapiens mRNA; cDNA DKFZp434K1572 (from clone DKFZp434K1572). [AL713762]
A_24_P186342	-6.46439	NM_020917	ZFP14	Homo sapiens zinc finger protein 14 homolog (mouse) (ZFP14), mRNA [NM_020917]
A_23_P162918	-6.46926	NM_001085	SERPINA3	Homo sapiens serpin peptidase inhibitor, clade A (alpha-1 antiproteinase, antitrypsin), member 3 (SERPINA3), mRNA [NM_001085]
A_32_P3527	-6.51422		THC2739249	AL711212 DKFZp686P1578_r1 686 (synonym: hlcc3) Homo sapiens cDNA clone DKFZp686P1578 5', mRNA sequence [AL711212]
A_32_P207802	-6.54379		THC2753968
A_32_P12703	-6.61905		THC2697162
A_32_P187651	-6.64781	BC047636	BC047636	Homo sapiens cDNA clone IMAGE:4822429. [BC047636]
A_32_P129810	-6.68491	AK098511	AK098511	Homo sapiens cDNA FLJ25645 fis, clone SYN00113. [AK098511]
A_24_P918518	-6.68699	BC018731	PH-4	Homo sapiens hypoxia-inducible factor prolyl 4-hydroxylase, mRNA (cDNA clone IMAGE:5017414), partial cds. [BC018731]
A_23_P22352	-6.70599	AK001072	FRMD4A	Homo sapiens cDNA FLJ10210 fis, clone HEMBA1006344, weakly similar to RADIXIN. [AK001072]
A_32_P221590	-6.71912		THC2643233	Q3VNU0_9CHLB (Q3VNU0) DNA/RNA non-specific endonuclease precursor, partial (5%) [THC2643233]
A_23_P251216	-6.78096	AK001481	VPS13D	Homo sapiens cDNA FLJ10619 fis, clone NT2RP2005472. [AK001481]
A_24_P333306	-6.79223	AK023737	AK023737	Homo sapiens cDNA FLJ13675 fis, clone PLACE1011875, highly similar to Homo sapiens mRNA for KIAA0580 protein. [AK023737]
A_23_P78980	-6.87886	NM_014256	B3GNT3	Homo sapiens UDP-GlcNAc:betaGal beta-1,3-N-acetylglucosaminyltransferase 3 (B3GNT3), mRNA [NM_014256]
A_32_P334492	-6.90441	AK021554	AK021554	Homo sapiens cDNA FLJ11492 fis, clone HEMBA1001939. [AK021554]
A_24_P491923	-6.9153		THC2491622
A_32_P214054	-6.93435		THC2755661
A_32_P147969	-6.94623	AL080232	AL080232	Homo sapiens mRNA; cDNA DKFZp586A061 (from clone DKFZp586A061) [AL080232]
A_32_P167176	-6.9532		THC2701422
A_24_P927883	-6.97787	AK025001	PHF15	Homo sapiens cDNA: FLJ21348 fis, clone COL02733. [AK025001]
A_23_P113212	-6.98645	NM_018004	TMEM45A	Homo sapiens transmembrane protein 45A (TMEM45A), mRNA [NM_018004]
A_32_P42426	-6.98667	AA126789	AA126789	AA126789 zn87e10.s1 Stratagene lung carcinoma 937218 Homo sapiens cDNA clone IMAGE:565194 3', mRNA sequence [AA126789]
A_32_P179646	-6.99758		A_32_P179646
A_24_P662972	-7.0036		THC2677432
A_32_P220580	-7.02734	AK124352	AK124352	Homo sapiens cDNA FLJ42361 fis, clone UTERU2025366. [AK124352]
A_23_P149050	-7.03781	BC017762	FLJ22639	Homo sapiens hypothetical protein FLJ22639, mRNA (cDNA clone MGC:22172 IMAGE:4700838), complete cds. [BC017762]
A_32_P190181	-7.04613		THC2740317
A_32_P70875	-7.05116	CD239706	CD239706	FNPBXF03 FNP Homo sapiens cDNA, mRNA sequence [CD239706]
A_24_P914102	-7.05613		A_24_P914102
A_23_P67980	-7.05719	NM_003709	KLF7	Homo sapiens Kruppel-like factor 7 (ubiquitous) (KLF7), mRNA [NM_003709]
A_32_P224586	-7.11265		THC2667616	Q5QPK0_HUMAN (Q5QPK0) OTTHUMP00000031286, partial (6%) [THC2667616]
A_32_P208039	-7.11783	AL049390	AL049390	Homo sapiens mRNA; cDNA DKFZp586O1318 (from clone DKFZp586O1318) [AL049390]
A_32_P29442	-7.16512	AI911989	AI911989	AI911989 wd78e07.x1 NCI_CGAP_Lu24 Homo sapiens cDNA clone IMAGE:2337732 3', mRNA sequence [AI911989]
A_23_P218058	-7.21412	NM_013431	KLRC4	Homo sapiens killer cell lectin-like receptor subfamily C, member 4 (KLRC4), mRNA [NM_013431]
A_32_P134090	-7.2447		THC2719547	Q9N083_MACFA (Q9N083) Unnamed portein product, partial (38%) [THC2719547]
A_23_P138655	-7.28598	NM_057157	CYP26A1	Homo sapiens cytochrome P450, family 26, subfamily A, polypeptide 1 (CYP26A1), transcript variant 2, mRNA [NM_057157]
A_23_P104555	-7.32735	NM_020349	ANKRD2	Homo sapiens ankyrin repeat domain 2 (stretch responsive muscle) (ANKRD2), mRNA [NM_020349]
A_23_P167096	-7.40071	NM_005429	VEGFC	Homo sapiens vascular endothelial growth factor C (VEGFC), mRNA [NM_005429]
A_24_P713312	-7.42256		THC2639056	ALU8_HUMAN (P39195) Alu subfamily SX sequence contamination warning entry, partial (10%) [THC2639056]
A_23_P327156	-7.45221	AK094893	LOC645431	Homo sapiens cDNA FLJ37574 fis, clone BRCOC2003100. [AK094893]
A_32_P198791	-7.48371		THC2557762	ALU2_HUMAN (P39189) Alu subfamily SB sequence contamination warning entry, partial (8%) [THC2557762]
A_23_P386268	-7.52082	NM_178497	C4orf26	Homo sapiens chromosome 4 open reading frame 26 (C4orf26), mRNA [NM_178497]
A_32_P214925	-7.59905	NM_173678	FLJ40722	Homo sapiens hypothetical protein FLJ40722 (FLJ40722), mRNA [NM_173678]
A_24_P274615	-7.62382	NM_020801	ARRDC3	Homo sapiens arrestin domain containing 3 (ARRDC3), mRNA [NM_020801]
A_24_P34155	-7.63452		ENST00000358356	Runt-related transcription factor 1 (Core-binding factor, alpha 2 subunit) (CBF-alpha 2) (Acute myeloid leukemia 1 protein) (Oncogene AML-1) (Polyomavirus enhancer-binding protein 2 alpha B subunit) (PEBP2-alpha B) (PEA2-alpha B) (SL3-3 enhancer...
A_23_P107322	-7.65328	NM_032854	CORO6	Homo sapiens coronin 6 (CORO6), mRNA [NM_032854]
A_32_P166372	-7.6694		THC2773066	ALU2_HUMAN (P39189) Alu subfamily SB sequence contamination warning entry, partial (17%) [THC2773066]
A_24_P787914	-7.71676	U25029	U25029	Human glucocorticoid receptor alpha mRNA, variant 3' UTR. [U25029]
A_32_P42976	-7.7271		THC2713078
A_23_P150379	-7.74962	NM_144765	EVA1	Homo sapiens epithelial V-like antigen 1 (EVA1), transcript variant 2, mRNA [NM_144765]
A_24_P940218	-7.80467	AB040974	AB040974	Homo sapiens mRNA for KIAA1541 protein, partial cds. [AB040974]
[truncated: 83 more rows]
