# Supplementary material for: The Mucin MUC4 and Its Membrane Partner ErbB2 Regulate Biological Properties of Human CAPAN-2 Pancreatic Cancer Cells via Different Signalling Pathways
Source: PLoS One. 2012 Feb 29;7(2):e32232. doi: 10.1371/journal.pone.0032232 (PMC3290552; doi:10.1371/journal.pone.0032232)
Supplement: Table S4 — Gene Ontology Analysis of ErbB2-KD vs. NT control cells. (XLS) [file pone.0032232.s007.xls]

## Sheet: ErbB2-KD vs NT
Table S4: Gene Ontology Analysis of ErbB2-KD vs. Mock control cells
GO ID	Function Name	Differentially expressed genes
null	unknownP	36
GO:0006355	regulation of transcription, DNA-dependent	16
GO:0007165	signal transduction	15
GO:0007155	cell adhesion	13
GO:0006350	transcription	12
GO:0007275	multicellular organismal development	12
GO:0055114	oxidation reduction	8
GO:0007399	nervous system development	8
GO:0006955	immune response	7
GO:0006917	induction of apoptosis	6
GO:0006811	ion transport	6
GO:0030154	cell differentiation	5
GO:0008360	regulation of cell shape	5
GO:0008152	metabolic process	5
GO:0008150	biological_process	5
GO:0008285	negative regulation of cell proliferation	5
GO:0006915	apoptosis	4
GO:0043123	positive regulation of I-kappaB kinase/NF-kappaB cascade	4
GO:0044419	interspecies interaction between organisms	4
GO:0007605	sensory perception of sound	4
GO:0006813	potassium ion transport	4
GO:0007242	intracellular signaling cascade	4
GO:0006357	regulation of transcription from RNA polymerase II promoter	4
GO:0006334	nucleosome assembly	4
GO:0001666	response to hypoxia	4
GO:0007229	integrin-mediated signaling pathway	4
GO:0006935	chemotaxis	4
GO:0008544	epidermis development	3
GO:0007265	Ras protein signal transduction	3
GO:0007268	synaptic transmission	3
GO:0000187	activation of MAPK activity	3
GO:0006464	protein modification process	3
GO:0009968	negative regulation of signal transduction	3
GO:0007186	G-protein coupled receptor protein signaling pathway	3
GO:0006869	lipid transport	3
GO:0006810	transport	3
GO:0007267	cell-cell signaling	3
GO:0001701	in utero embryonic development	3
GO:0006508	proteolysis	3
GO:0015031	protein transport	3
GO:0006928	cell motion	3
GO:0006954	inflammatory response	3
GO:0006886	intracellular protein transport	3
GO:0006936	muscle contraction	3
GO:0050729	positive regulation of inflammatory response	2
GO:0006916	anti-apoptosis	2
null	muscle development	2
GO:0018149	peptide cross-linking	2
GO:0043011	myeloid dendritic cell differentiation	2
GO:0006754	ATP biosynthetic process	2
GO:0006468	protein amino acid phosphorylation	2
GO:0043588	skin development	2
GO:0043433	negative regulation of transcription factor activity	2
GO:0006470	protein amino acid dephosphorylation	2
GO:0001755	neural crest cell migration	2
GO:0006260	DNA replication	2
GO:0045766	positive regulation of angiogenesis	2
GO:0008219	cell death	2
GO:0030048	actin filament-based movement	2
GO:0030308	negative regulation of cell growth	2
GO:0001525	angiogenesis	2
GO:0007160	cell-matrix adhesion	2
GO:0007417	central nervous system development	2
GO:0051301	cell division	2
GO:0007049	cell cycle	2
GO:0016481	negative regulation of transcription	2
GO:0019228	regulation of action potential in neuron	2
GO:0001974	blood vessel remodeling	2
GO:0007067	mitosis	2
GO:0014912	negative regulation of smooth muscle cell migration	2
GO:0008283	cell proliferation	2
GO:0006469	negative regulation of protein kinase activity	2
GO:0009653	anatomical structure morphogenesis	2
GO:0009636	response to toxin	2
GO:0008277	regulation of G-protein coupled receptor protein signaling pathway	2
GO:0006952	defense response	2
GO:0045785	positive regulation of cell adhesion	2
GO:0042110	T cell activation	2
GO:0006816	calcium ion transport	2
GO:0043065	positive regulation of apoptosis	2
GO:0006897	endocytosis	2
GO:0045893	positive regulation of transcription, DNA-dependent	2
GO:0008284	positive regulation of cell proliferation	2
GO:0030155	regulation of cell adhesion	2
GO:0007411	axon guidance	2
GO:0048662	negative regulation of smooth muscle cell proliferation	2
GO:0001558	regulation of cell growth	2
GO:0006919	activation of caspase activity	2
GO:0042493	response to drug	2
