# Supplementary material for: The Mucin MUC4 and Its Membrane Partner ErbB2 Regulate Biological Properties of Human CAPAN-2 Pancreatic Cancer Cells via Different Signalling Pathways
Source: PLoS One. 2012 Feb 29;7(2):e32232. doi: 10.1371/journal.pone.0032232 (PMC3290552; doi:10.1371/journal.pone.0032232)
Supplement: Table S5 — Gene Ontology Analysis of MUC4-KD vs. Mock control cells. (XLS) [file pone.0032232.s008.xls]

## Sheet: MUC4-KD vs Mock
Table S5: Gene Ontology Analysis of MUC4-KD vs. NT control cells
GO ID	Function Name	Differentially expressed genes
null	unknownP	345
GO:0006355	regulation of transcription, DNA-dependent	139
GO:0006350	transcription	117
GO:0007165	signal transduction	66
GO:0055114	oxidation reduction	50
GO:0007275	multicellular organismal development	48
GO:0008150	biological_process	43
GO:0007049	cell cycle	39
GO:0006955	immune response	38
GO:0006915	apoptosis	34
GO:0008152	metabolic process	33
GO:0044419	interspecies interaction between organisms	32
GO:0006810	transport	32
GO:0007155	cell adhesion	30
GO:0019941	modification-dependent protein catabolic process	27
GO:0006468	protein amino acid phosphorylation	26
GO:0006811	ion transport	25
GO:0007067	mitosis	24
GO:0051301	cell division	24
GO:0000122	negative regulation of transcription from RNA polymerase II promoter	23
GO:0006508	proteolysis	23
GO:0008285	negative regulation of cell proliferation	22
GO:0030154	cell differentiation	21
GO:0006954	inflammatory response	21
GO:0015031	protein transport	21
GO:0006917	induction of apoptosis	20
GO:0009615	response to virus	19
GO:0008283	cell proliferation	19
GO:0006464	protein modification process	19
GO:0006629	lipid metabolic process	17
GO:0006974	response to DNA damage stimulus	16
GO:0005975	carbohydrate metabolic process	15
GO:0001666	response to hypoxia	15
GO:0006916	anti-apoptosis	15
GO:0008380	RNA splicing	15
GO:0043123	positive regulation of I-kappaB kinase/NF-kappaB cascade	14
GO:0030036	actin cytoskeleton organization	14
GO:0008284	positive regulation of cell proliferation	14
GO:0006357	regulation of transcription from RNA polymerase II promoter	14
GO:0007242	intracellular signaling cascade	14
GO:0045944	positive regulation of transcription from RNA polymerase II promoter	13
GO:0007050	cell cycle arrest	13
GO:0007283	spermatogenesis	13
GO:0043066	negative regulation of apoptosis	12
GO:0045893	positive regulation of transcription, DNA-dependent	12
GO:0030308	negative regulation of cell growth	12
GO:0007267	cell-cell signaling	11
GO:0045786	negative regulation of cell cycle	11
GO:0007166	cell surface receptor linked signal transduction	11
GO:0007186	G-protein coupled receptor protein signaling pathway	11
GO:0042981	regulation of apoptosis	11
GO:0006470	protein amino acid dephosphorylation	11
GO:0006397	mRNA processing	11
GO:0007399	nervous system development	10
GO:0006281	DNA repair	10
GO:0006457	protein folding	10
GO:0016481	negative regulation of transcription	10
GO:0016192	vesicle-mediated transport	9
GO:0007018	microtubule-based movement	9
GO:0008652	amino acid biosynthetic process	9
GO:0007229	integrin-mediated signaling pathway	9
GO:0045087	innate immune response	9
GO:0009653	anatomical structure morphogenesis	8
GO:0006486	protein amino acid glycosylation	8
GO:0006869	lipid transport	8
GO:0007507	heart development	8
null	muscle development	8
GO:0016568	chromatin modification	8
GO:0007601	visual perception	8
GO:0006928	cell motion	8
GO:0006950	response to stress	8
GO:0001525	angiogenesis	8
GO:0006412	translation	7
GO:0006260	DNA replication	7
GO:0019882	antigen processing and presentation	7
GO:0007160	cell-matrix adhesion	7
GO:0006366	transcription from RNA polymerase II promoter	7
GO:0006511	ubiquitin-dependent protein catabolic process	7
GO:0002474	antigen processing and presentation of peptide antigen via MHC class I	7
GO:0006886	intracellular protein transport	7
GO:0006935	chemotaxis	7
GO:0009887	organ morphogenesis	7
GO:0042493	response to drug	7
GO:0007264	small GTPase mediated signal transduction	7
GO:0016337	cell-cell adhesion	7
GO:0042060	wound healing	6
GO:0045941	positive regulation of transcription	6
GO:0006952	defense response	6
GO:0007154	cell communication	6
GO:0006461	protein complex assembly	6
GO:0045892	negative regulation of transcription, DNA-dependent	6
GO:0016049	cell growth	6
GO:0007596	blood coagulation	6
GO:0006813	potassium ion transport	6
GO:0008544	epidermis development	6
GO:0000398	nuclear mRNA splicing, via spliceosome	6
GO:0006139	nucleobase, nucleoside, nucleotide and nucleic acid metabolic process	6
GO:0000079	regulation of cyclin-dependent protein kinase activity	6
GO:0007565	female pregnancy	6
GO:0007420	brain development	6
GO:0042771	DNA damage response, signal transduction by p53 class mediator resulting in induction of apoptosis	6
GO:0006814	sodium ion transport	6
GO:0006730	one-carbon compound metabolic process	6
GO:0001701	in utero embryonic development	6
GO:0007265	Ras protein signal transduction	5
GO:0001568	blood vessel development	5
GO:0030324	lung development	5
GO:0000082	G1/S transition of mitotic cell cycle	5
GO:0065002	intracellular protein transmembrane transport	5
GO:0006865	amino acid transport	5
GO:0001889	liver development	5
GO:0007218	neuropeptide signaling pathway	5
GO:0016477	cell migration	5
GO:0016567	protein ubiquitination	5
GO:0006888	ER to Golgi vesicle-mediated transport	5
GO:0022900	electron transport chain	5
GO:0007126	meiosis	5
GO:0006396	RNA processing	5
GO:0051028	mRNA transport	5
GO:0006812	cation transport	5
GO:0008033	tRNA processing	5
GO:0006816	calcium ion transport	5
GO:0019538	protein metabolic process	5
GO:0009058	biosynthetic process	5
GO:0007169	transmembrane receptor protein tyrosine kinase signaling pathway	5
GO:0008203	cholesterol metabolic process	5
GO:0048015	phosphoinositide-mediated signaling	5
GO:0006364	rRNA processing	5
GO:0008202	steroid metabolic process	4
GO:0016044	membrane organization	4
GO:0007268	synaptic transmission	4
GO:0043687	post-translational protein modification	4
GO:0042326	negative regulation of phosphorylation	4
GO:0046777	protein amino acid autophosphorylation	4
GO:0051016	barbed-end actin filament capping	4
GO:0009790	embryonic development	4
GO:0006986	response to unfolded protein	4
GO:0048536	spleen development	4
GO:0035023	regulation of Rho protein signal transduction	4
GO:0001892	embryonic placenta development	4
GO:0051246	regulation of protein metabolic process	4
GO:0006754	ATP biosynthetic process	4
GO:0042127	regulation of cell proliferation	4
GO:0006897	endocytosis	4
GO:0006091	generation of precursor metabolites and energy	4
GO:0007249	I-kappaB kinase/NF-kappaB cascade	4
GO:0031145	anaphase-promoting complex-dependent proteasomal ubiquitin-dependent protein catabolic process	4
GO:0006633	fatty acid biosynthetic process	4
GO:0051056	regulation of small GTPase mediated signal transduction	4
GO:0006836	neurotransmitter transport	4
GO:0048469	cell maturation	4
GO:0001570	vasculogenesis	4
GO:0000910	cytokinesis	4
GO:0045765	regulation of angiogenesis	3
GO:0006919	activation of caspase activity	3
GO:0006953	acute-phase response	3
GO:0018106	peptidyl-histidine phosphorylation	3
GO:0000187	activation of MAPK activity	3
GO:0000188	inactivation of MAPK activity	3
GO:0007010	cytoskeleton organization	3
GO:0006777	Mo-molybdopterin cofactor biosynthetic process	3
GO:0008360	regulation of cell shape	3
GO:0051437	positive regulation of ubiquitin-protein ligase activity during mitotic cell cycle	3
GO:0050730	regulation of peptidyl-tyrosine phosphorylation	3
GO:0016042	lipid catabolic process	3
GO:0030336	negative regulation of cell migration	3
GO:0008015	blood circulation	3
GO:0006783	heme biosynthetic process	3
GO:0006006	glucose metabolic process	3
GO:0008217	regulation of blood pressure	3
GO:0007131	reciprocal meiotic recombination	3
GO:0006968	cellular defense response	3
GO:0001974	blood vessel remodeling	3
GO:0006857	oligopeptide transport	3
GO:0030968	endoplasmic reticulum unfolded protein response	3
GO:0016055	Wnt receptor signaling pathway	3
GO:0030163	protein catabolic process	3
GO:0045766	positive regulation of angiogenesis	3
GO:0008624	induction of apoptosis by extracellular signals	3
GO:0042327	positive regulation of phosphorylation	3
GO:0042157	lipoprotein metabolic process	3
GO:0016525	negative regulation of angiogenesis	3
GO:0001938	positive regulation of endothelial cell proliferation	3
GO:0006096	glycolysis	3
GO:0006821	chloride transport	3
GO:0050896	response to stimulus	3
GO:0009607	response to biotic stimulus	3
null	DNA fragmentation during apoptosis	3
GO:0006417	regulation of translation	3
GO:0006310	DNA recombination	3
GO:0015671	oxygen transport	3
GO:0051607	defense response to virus	3
GO:0030099	myeloid cell differentiation	3
GO:0040008	regulation of growth	3
GO:0006564	L-serine biosynthetic process	3
GO:0043011	myeloid dendritic cell differentiation	3
GO:0007076	mitotic chromosome condensation	3
GO:0051276	chromosome organization	3
GO:0030183	B cell differentiation	3
GO:0009636	response to toxin	3
GO:0016043	cellular component organization	3
GO:0019835	cytolysis	3
GO:0009411	response to UV	3
GO:0007338	single fertilization	3
GO:0008633	activation of pro-apoptotic gene products	3
GO:0006541	glutamine metabolic process	3
null	skeletal muscle development	3
GO:0007243	protein kinase cascade	3
GO:0006959	humoral immune response	3
GO:0006958	complement activation, classical pathway	3
GO:0006414	translational elongation	3
GO:0043627	response to estrogen stimulus	3
GO:0007156	homophilic cell adhesion	3
GO:0043433	negative regulation of transcription factor activity	3
GO:0008272	sulfate transport	3
GO:0042110	T cell activation	3
GO:0001558	regulation of cell growth	3
GO:0045449	regulation of transcription	3
GO:0048661	positive regulation of smooth muscle cell proliferation	2
GO:0001947	heart looping	2
GO:0030890	positive regulation of B cell proliferation	2
GO:0006898	receptor-mediated endocytosis	2
GO:0045727	positive regulation of translation	2
GO:0001755	neural crest cell migration	2
GO:0008629	induction of apoptosis by intracellular signals	2
GO:0006879	cellular iron ion homeostasis	2
GO:0006325	establishment or maintenance of chromatin architecture	2
GO:0000075	cell cycle checkpoint	2
GO:0009409	response to cold	2
GO:0051216	cartilage development	2
GO:0007159	leukocyte adhesion	2
GO:0007179	transforming growth factor beta receptor signaling pathway	2
GO:0032570	response to progesterone stimulus	2
GO:0007016	cytoskeletal anchoring at plasma membrane	2
GO:0007093	mitotic cell cycle checkpoint	2
GO:0050910	detection of mechanical stimulus involved in sensory perception of sound	2
GO:0048146	positive regulation of fibroblast proliferation	2
GO:0006977	DNA damage response, signal transduction by p53 class mediator resulting in cell cycle arrest	2
GO:0055117	regulation of cardiac muscle contraction	2
GO:0019221	cytokine-mediated signaling pathway	2
GO:0009725	response to hormone stimulus	2
GO:0006221	pyrimidine nucleotide biosynthetic process	2
GO:0007585	respiratory gaseous exchange	2
GO:0016311	dephosphorylation	2
GO:0032364	oxygen homeostasis	2
GO:0043154	negative regulation of caspase activity	2
GO:0007094	mitotic cell cycle spindle assembly checkpoint	2
GO:0006665	sphingolipid metabolic process	2
GO:0043524	negative regulation of neuron apoptosis	2
GO:0006284	base-excision repair	2
GO:0030878	thyroid gland development	2
GO:0048715	negative regulation of oligodendrocyte differentiation	2
GO:0000050	urea cycle	2
GO:0051899	membrane depolarization	2
GO:0051592	response to calcium ion	2
GO:0006306	DNA methylation	2
GO:0051258	protein polymerization	2
GO:0031053	primary microRNA processing	2
GO:0046882	negative regulation of follicle-stimulating hormone secretion	2
GO:0001541	ovarian follicle development	2
GO:0055010	ventricular cardiac muscle morphogenesis	2
GO:0045843	negative regulation of striated muscle development	2
GO:0007005	mitochondrion organization	2
GO:0030879	mammary gland development	2
GO:0042345	regulation of NF-kappaB import into nucleus	2
GO:0006800	oxygen and reactive oxygen species metabolic process	2
GO:0006469	negative regulation of protein kinase activity	2
GO:0001501	skeletal system development	2
GO:0032312	regulation of ARF GTPase activity	2
GO:0006826	iron ion transport	2
GO:0030216	keratinocyte differentiation	2
GO:0051205	protein insertion into membrane	2
GO:0032496	response to lipopolysaccharide	2
GO:0042742	defense response to bacterium	2
GO:0042113	B cell activation	2
GO:0009312	oligosaccharide biosynthetic process	2
GO:0018149	peptide cross-linking	2
GO:0008206	bile acid metabolic process	2
GO:0034097	response to cytokine stimulus	2
GO:0009791	post-embryonic development	2
GO:0007182	common-partner SMAD protein phosphorylation	2
GO:0014070	response to organic cyclic substance	2
GO:0050870	positive regulation of T cell activation	2
GO:0006996	organelle organization	2
GO:0006367	transcription initiation from RNA polymerase II promoter	2
GO:0009396	folic acid and derivative biosynthetic process	2
GO:0019752	carboxylic acid metabolic process	2
GO:0044262	cellular carbohydrate metabolic process	2
GO:0045104	intermediate filament cytoskeleton organization	2
GO:0030949	positive regulation of vascular endothelial growth factor receptor signaling pathway	2
GO:0006434	seryl-tRNA aminoacylation	2
GO:0045740	positive regulation of DNA replication	2
GO:0010467	gene expression	2
GO:0032092	positive regulation of protein binding	2
GO:0002526	acute inflammatory response	2
GO:0045429	positive regulation of nitric oxide biosynthetic process	2
GO:0006829	zinc ion transport	2
GO:0000902	cell morphogenesis	2
GO:0009612	response to mechanical stimulus	2
GO:0048701	embryonic cranial skeleton morphogenesis	2
GO:0006835	dicarboxylic acid transport	2
GO:0006936	muscle contraction	2
GO:0001522	pseudouridine synthesis	2
GO:0045445	myoblast differentiation	2
GO:0048102	autophagic cell death	2
GO:0046325	negative regulation of glucose import	2
GO:0048704	embryonic skeletal system morphogenesis	2
GO:0051259	protein oligomerization	2
GO:0000086	G2/M transition of mitotic cell cycle	2
GO:0048008	platelet-derived growth factor receptor signaling pathway	2
GO:0002028	regulation of sodium ion transport	2
GO:0007202	activation of phospholipase C activity	2
GO:0006937	regulation of muscle contraction	2
GO:0019915	lipid storage	2
GO:0010038	response to metal ion	2
GO:0051382	kinetochore assembly	2
GO:0051260	protein homooligomerization	2
GO:0007411	axon guidance	2
GO:0007044	cell-substrate junction assembly	2
GO:0006796	phosphate metabolic process	2
GO:0043353	enucleate erythrocyte differentiation	2
GO:0007015	actin filament organization	2
GO:0050679	positive regulation of epithelial cell proliferation	2
GO:0007588	excretion	2
GO:0050776	regulation of immune response	2
GO:0008634	negative regulation of survival gene product expression	2
GO:0050729	positive regulation of inflammatory response	2
GO:0006807	nitrogen compound metabolic process	2
GO:0034614	cellular response to reactive oxygen species	2
GO:0006561	proline biosynthetic process	2
GO:0006066	cellular alcohol metabolic process	2
GO:0007079	mitotic chromosome movement towards spindle pole	2
GO:0006338	chromatin remodeling	2
GO:0009303	rRNA transcription	2
GO:0008104	protein localization	2
GO:0015884	folic acid transport	2
GO:0045930	negative regulation of mitotic cell cycle	2
GO:0042355	L-fucose catabolic process	2
GO:0001937	negative regulation of endothelial cell proliferation	2
GO:0007059	chromosome segregation	2
GO:0001890	placenta development	2
GO:0030218	erythrocyte differentiation	2
GO:0032909	regulation of transforming growth factor-beta2 production	2
GO:0006957	complement activation, alternative pathway	2
GO:0051436	negative regulation of ubiquitin-protein ligase activity during mitotic cell cycle	2
GO:0045814	negative regulation of gene expression, epigenetic	2
GO:0009987	cellular process	2
GO:0043087	regulation of GTPase activity	2
GO:0006333	chromatin assembly or disassembly	2
GO:0006379	mRNA cleavage	2
GO:0043193	positive regulation of gene-specific transcription	2
GO:0001556	oocyte maturation	2
GO:0006913	nucleocytoplasmic transport	2
GO:0050890	cognition	2
GO:0018105	peptidyl-serine phosphorylation	2
GO:0019233	sensory perception of pain	2
GO:0045785	positive regulation of cell adhesion	2
GO:0045885	positive regulation of survival gene product expression	2
GO:0051005	negative regulation of lipoprotein lipase activity	2
GO:0035162	embryonic hemopoiesis	2
GO:0006694	steroid biosynthetic process	2
GO:0008542	visual learning	2
GO:0050930	induction of positive chemotaxis	2
GO:0007141	male meiosis I	2
GO:0007219	Notch signaling pathway	2
GO:0000038	very-long-chain fatty acid metabolic process	2
GO:0030593	neutrophil chemotaxis	2
GO:0010212	response to ionizing radiation	2
GO:0007568	aging	2
GO:0007569	cell aging	2
GO:0006334	nucleosome assembly	2
GO:0030866	cortical actin cytoskeleton organization	2
GO:0043536	positive regulation of blood vessel endothelial cell migration	2
GO:0008016	regulation of heart contraction	2
GO:0007200	activation of phospholipase C activity by G-protein coupled receptor protein signaling pathway coupled to IP3 second messenger	2
GO:0048593	camera-type eye morphogenesis	2
GO:0007040	lysosome organization	2
GO:0051457	maintenance of protein location in nucleus	2
GO:0007183	SMAD protein complex assembly	2
GO:0051726	regulation of cell cycle	2
GO:0007051	spindle organization	2
GO:0007584	response to nutrient	2
GO:0043619	regulation of transcription from RNA polymerase II promoter in response to oxidative stress	2
GO:0006612	protein targeting to membrane	2
GO:0042254	ribosome biogenesis	2
GO:0051302	regulation of cell division	2
GO:0030032	lamellipodium assembly	2
GO:0007172	signal complex assembly	2
GO:0030501	positive regulation of bone mineralization	2
GO:0007623	circadian rhythm	2
GO:0043525	positive regulation of neuron apoptosis	2
GO:0015809	arginine transport	2
GO:0006099	tricarboxylic acid cycle	2
GO:0050877	neurological system process	2
GO:0051384	response to glucocorticoid stimulus	2
GO:0002544	chronic inflammatory response	2
GO:0043409	negative regulation of MAPKKK cascade	2
GO:0009749	response to glucose stimulus	2
GO:0000060	protein import into nucleus, translocation	2
GO:0010524	positive regulation of calcium ion transport into cytosol	2
GO:0033198	response to ATP	2
GO:0045214	sarcomere organization	2
GO:0043473	pigmentation	2
GO:0030097	hemopoiesis	2
null	filopodium formation	2
GO:0016202	regulation of striated muscle development	2
GO:0015804	neutral amino acid transport	2
GO:0006520	amino acid metabolic process	2
GO:0010745	negative regulation of foam cell differentiation	2
